# Supplementary material for: Targeting the ferritinophagy-lysosome axis as a therapeutic vulnerability in gastroenteropancreatic neuroendocrine tumors
Source: Cell Rep Med. 2026 Mar 24;7(4):102695. doi: 10.1016/j.xcrm.2026.102695 (PMC13130658; doi:10.1016/j.xcrm.2026.102695)
Supplement: Table S1. Analyzed results from the CRISPR knockout kinome screen — Related to Figure 1. [file mmc2.xlsx]

## Sheet: Table S1
Table S1. Analyzed results from the CRISPR knockout kinome screen, related to Figure 1.
	gene	final
1	WEE1	-0.959217
2	CDK12	-0.941055
3	PTK2	-0.841321
4	TAF1	-0.809354
5	PKMYT1	-0.77164
6	ILK	-0.727142
7	TPR	-0.714366
8	CLP1	-0.693669
9	DTYMK	-0.656503
10	CHEK1	-0.651604
11	TRRAP	-0.624058
12	PRKRA	-0.576141
13	PIK3C3	-0.547139
14	CRKL	-0.495292
15	PIKFYVE	-0.494461
16	TP53RK	-0.493198
17	PLK1	-0.484725
18	AURKA	-0.481181
19	CDK1	-0.472744
20	SMG1	-0.463982
21	CDK9	-0.462513
22	CDK11A	-0.451182
23	BRAF	-0.447398
24	CDC7	-0.43809
25	ATR	-0.437313
26	GUK1	-0.411225
27	CDK11B	-0.394284
28	TRIO	-0.388806
29	TTK	-0.387539
30	BRD4	-0.38668
31	PI4KA	-0.384095
32	STK11	-0.38394
33	MAP3K19	-0.363979
34	RIOK2	-0.361381
35	CDK6	-0.360426
36	IPPK	-0.338993
37	TSSK2	-0.338659
38	RAF1	-0.332173
39	MAPK1	-0.330099
40	SPHK2	-0.324847
41	PLAU	-0.321654
42	SRC	-0.320203
43	TK1	-0.316448
44	LRGUK	-0.311418
45	TTBK2	-0.299539
46	PLK4	-0.297556
47	FXN	-0.296776
48	ULK4	-0.290841
49	PRKCZ	-0.287174
50	PRKAG3	-0.286915
51	CSNK2B	-0.27726
52	TBK1	-0.277167
53	NME8	-0.267289
54	PI4KB	-0.267137
55	CMPK1	-0.266586
56	MST1	-0.266121
57	PRKCH	-0.263837
58	NOL9	-0.260679
59	PIK3R1	-0.258789
60	PKN3	-0.255918
61	MKNK1	-0.255748
62	PRKD2	-0.253997
63	PIP4K2B	-0.245077
64	PRKAB1	-0.240226
65	ZAP70	-0.239687
66	PRKCE	-0.239617
67	GTF2H1	-0.23732
68	PANK1	-0.234866
69	TTBK1	-0.231549
70	STKLD1	-0.225093
71	SEPHS2	-0.223864
72	PNKP	-0.223407
73	STK36	-0.217863
74	SGK2	-0.216229
75	PIM2	-0.215788
76	TBRG4	-0.215644
77	TRPM7	-0.213565
78	WNK2	-0.207616
79	RIOK1	-0.206804
80	CDK2	-0.206684
81	PRPF4B	-0.206651
82	RP2	-0.206575
83	CDK7	-0.205592
84	RYK	-0.205439
85	PRKAG1	-0.204441
86	CIT	-0.204129
87	PIP5KL1	-0.204001
88	STK35	-0.198943
89	RFK	-0.194714
90	PCK1	-0.194063
91	RPS6KA3	-0.193838
92	ITPK1	-0.192755
93	PKD1	-0.191716
94	PAK1	-0.190575
95	SHPK	-0.190138
96	TLK2	-0.189905
97	TJP2	-0.189839
98	PGM2L1	-0.189498
99	PI4K2A	-0.189005
100	PPIP5K1	-0.188378
101	PRKDC	-0.185615
102	PDXK	-0.184233
103	TTN	-0.183638
104	STK31	-0.183204
105	ULK3	-0.181947
106	SCYL1	-0.181313
107	HK2	-0.180058
108	PRKAR1B	-0.178971
109	UCKL1	-0.176214
110	PRKD1	-0.17457
111	CAMK2B	-0.173735
112	PGK2	-0.173733
113	PRKCA	-0.169671
114	SH3BP5L	-0.167793
115	BUB1B	-0.166956
116	ERBB4	-0.16661
117	BUB1	-0.166496
118	PKLR	-0.165461
119	PLXNA3	-0.164407
120	SGK494	-0.157471
121	STK4	-0.156887
122	GRK5	-0.156764
123	PRKACB	-0.156613
124	PTK6	-0.156232
125	HUS1	-0.153389
126	CDK13	-0.152382
127	BRD2	-0.15193
128	YES1	-0.150201
129	CKS1B	-0.149817
130	PHKG1	-0.148397
131	SCYL2	-0.146995
132	UCK1	-0.146665
133	TAF9	-0.146644
134	ROS1	-0.146167
135	STRADA	-0.146107
136	RPS6KC1	-0.145885
137	PIM1	-0.142807
138	PIK3R4	-0.142434
139	AURKB	-0.141642
140	SGK3	-0.139583
141	MAPK3	-0.139213
142	MYO3B	-0.138489
143	SBK2	-0.136976
144	TESK1	-0.135417
145	WNK4	-0.135318
146	XYLB	-0.133721
147	AK4	-0.133322
148	TNK2	-0.132677
149	PNCK	-0.131178
150	TEC	-0.130997
151	PANK2	-0.130671
152	SBK1	-0.128942
153	TXK	-0.12889
154	MAP2K1	-0.128569
155	DAPK2	-0.128128
156	SPEG	-0.127507
157	RPS6KL1	-0.126863
158	CHKA	-0.126394
159	PDIK1L	-0.126139
160	TNK1	-0.124771
161	CSNK2A1	-0.123697
162	PRKAA1	-0.121918
163	PKD2	-0.119254
164	PLK5	-0.118907
165	PAPSS2	-0.117058
166	PFKFB4	-0.116513
167	NEK2	-0.116363
168	SIK1	-0.116292
169	PRKCQ	-0.116214
170	CALM3	-0.115874
171	TGFBR3	-0.115819
172	ACTR2	-0.11497
173	PIP5K1A	-0.114812
174	RET	-0.114639
175	PFKL	-0.114452
176	EPHB3	-0.11409
177	AATK	-0.11351
178	MAST3	-0.113372
179	MPP2	-0.112803
180	NME3	-0.112691
181	CSNK1A1	-0.11177
182	SRM	-0.111592
183	NUP62	-0.110495
184	TKFC	-0.109393
185	PRKACA	-0.109288
186	PRKACG	-0.108414
187	TRIM27	-0.108256
188	FASTKD3	-0.108022
189	TRPM6	-0.107952
190	SGK1	-0.107603
191	RPS6KA1	-0.107322
192	STRADB	-0.106662
193	CKMT2	-0.10572
194	TNIK	-0.105217
195	VRK1	-0.104377
196	FES	-0.103901
197	COL4A3BP	-0.103895
198	ACVR2A	-0.103166
199	HIPK2	-0.1018
200	PFKM	-0.0992327
201	PIK3R5	-0.0989722
202	TLK1	-0.0984114
203	CAMKV	-0.0981851
204	CERKL	-0.0969092
205	EXOSC10	-0.0960438
206	PMVK	-0.0952491
207	PFKFB1	-0.0952374
208	PKDCC	-0.0944404
209	COASY	-0.0934844
210	STK19	-0.0922813
211	GALK1	-0.0907958
212	SNX16	-0.0905508
213	PRKG1	-0.0905083
214	CDK5	-0.0900092
215	MAPKAPK5	-0.0898144
216	MAST4	-0.0897951
217	CDK3	-0.0897377
218	PGK1	-0.0892949
219	PSKH2	-0.0890043
220	SRPK1	-0.0885135
221	PIM3	-0.0876244
222	GLYCTK	-0.0875313
223	MAP2K2	-0.0873215
224	SRPK2	-0.08728
225	STK33	-0.0857511
226	PTK2B	-0.0856867
227	PAK6	-0.0846893
228	ROR2	-0.0843935
229	XRCC6BP1	-0.0834975
230	ADCK2	-0.0833212
231	MAP3K7	-0.0832229
232	RNASEL	-0.0828408
233	MTOR	-0.082056
234	NME2	-0.0819571
235	TBCK	-0.0818399
236	ATMIN	-0.0817657
237	MAP3K14	-0.0817168
238	PRKCI	-0.0805181
239	WEE2	-0.0802952
240	GSG2	-0.0797695
241	RIOK3	-0.0792418
242	TGFBR1	-0.0790266
243	TRIM33	-0.0786896
244	POMK	-0.0777257
245	PTK7	-0.0769838
246	HKDC1	-0.0769081
247	SLAMF6	-0.0757334
248	TSSK6	-0.0750053
249	ADCK4	-0.0747583
250	PHKB	-0.0746464
251	RAB11FIP5	-0.0745467
252	LIMK1	-0.0744535
253	ULK1	-0.0736278
254	CASK	-0.0735887
255	ACVR1C	-0.0733819
256	RPS6KA2	-0.072775
257	STK3	-0.0720534
258	PAN3	-0.0714602
259	ARAF	-0.0710437
260	PLXNA4	-0.0708354
261	LATS2	-0.0695199
262	TK2	-0.0693955
263	CDK10	-0.0690765
264	CLK2	-0.0689819
265	PPIP5K2	-0.0681891
266	PIP5K1C	-0.0681426
267	ETNK2	-0.0678791
268	TAOK2	-0.0672146
269	PIK3C2B	-0.0671215
270	STK32C	-0.067002
271	MYLK2	-0.0666978
272	IP6K3	-0.0663316
273	PRKX	-0.0663074
274	TAOK3	-0.0652209
275	CAMK2G	-0.0649001
276	ULK2	-0.064662
277	MARK4	-0.0643549
278	TWF2	-0.0642907
279	PXK	-0.0638455
280	AK9	-0.0637406
281	PEAK1	-0.0631086
282	PFKP	-0.0619328
283	MAPKAPK2	-0.0618946
284	MKNK2	-0.0610527
285	TAB1	-0.061014
286	UCK2	-0.0601525
287	LCK	-0.0587154
288	STK25	-0.0586184
289	FLT4	-0.058338
290	MAP3K11	-0.0575699
291	TRIB3	-0.0569717
292	ACVR1	-0.0564772
293	ERBB2	-0.0559881
294	PASK	-0.055474
295	BCKDK	-0.0546623
296	CSNK1G1	-0.0537766
297	SH3BP4	-0.0536155
298	PSKH1	-0.0534692
299	PANK4	-0.0530757
300	PIP4K2C	-0.0528683
301	STK38L	-0.0520918
302	CAMK4	-0.0520224
303	PDGFRB	-0.0518809
304	DCAKD	-0.0514933
305	NADK2	-0.0513107
306	C17orf75	-0.0506294
307	MYLK3	-0.0503345
308	FGFR3	-0.0501981
309	ABL2	-0.0499233
310	NIM1K	-0.0498608
311	PRKAR1A	-0.0493036
312	ACVRL1	-0.0487672
313	PDK2	-0.0485902
314	UHMK1	-0.0483356
315	VRK2	-0.0477768
316	CLK3	-0.0476596
317	CDK18	-0.0466484
318	TESK2	-0.0465564
319	CKMT1A	-0.0456417
320	SH3BP5	-0.0454174
321	PHKG2	-0.0452312
322	RIPK1	-0.044399
323	EPHB4	-0.0427324
324	DOLK	-0.0421474
325	PAK2	-0.0418483
326	TSSK3	-0.0383195
327	HCK	-0.0375376
328	RIPK4	-0.0373362
329	FN3K	-0.0364491
330	ADK	-0.0349901
331	BRSK2	-0.0345057
332	IP6K1	-0.0344804
333	OSR1	-0.0341252
334	IGF1R	-0.0334285
335	STK32B	-0.0332968
336	SBK3	-0.0328099
337	SRPK3	-0.0323633
338	MAP3K3	-0.0317582
339	AK1	-0.0309018
340	MERTK	-0.0297277
341	PAK4	-0.0294715
342	PRKAR2A	-0.0291059
343	EPHA7	-0.0269159
344	KSR1	-0.0240396
345	CSF1R	-0.0238949
346	PRKAG2	-0.0226883
347	TYRO3	-0.0226446
348	PINK1	-0.0225552
349	ITK	-0.0225466
350	DGKG	-0.0219649
351	ADCK5	-0.02185
352	TGFBR2	-0.0213016
353	SNRK	-0.020932
354	EPHB2	-0.0200941
355	NPR1	-0.0190085
356	PDGFRL	-0.0185838
357	MYLK4	-0.0185805
358	CMPK2	-0.0180532
359	NEK8	-0.0178919
360	NUAK1	-0.0178328
361	SYK	-0.0176995
362	DGKA	-0.017276
363	CKB	-0.0168024
364	ACVR1B	-0.0167788
365	PRKG2	-0.0167643
366	ADRBK2	-0.0164559
367	ALDH18A1	-0.0152919
368	CLK4	-0.0151806
369	ITPKA	-0.0149032
370	ADPGK	-0.0142327
371	RIPK3	-0.014033
372	MVK	-0.0138951
373	PHKA2	-0.0138636
374	CDK5R1	-0.0131027
375	NTPCR	-0.0129599
376	CAMKK2	-0.0128735
377	NME5	-0.0123335
378	PRPS1L1	-0.0120245
379	NRBP2	-0.0111491
380	GCK	-0.0110998
381	ITPKC	-0.010373
382	STK16	-0.010279
383	DLG1	-0.010179
384	EIF2AK2	-0.00984436
385	IPMK	-0.00983866
386	KIAA1804	-0.00982747
387	FN3KRP	-0.00977831
388	TPK1	-0.00975509
389	KSR2	-0.00971829
390	INSRR	-0.00910157
391	CKS2	-0.00822673
392	CSNK1E	-0.00820085
393	BRD3	-0.00750378
394	ADRBK1	-0.0073781
395	FGFR2	-0.0059014
396	NEK11	-0.00560519
397	MPP3	-0.00544506
398	PLK3	-0.0050951
399	IGFN1	-0.00491611
400	MAP3K15	-0.00462359
401	PDK3	-0.00372228
402	TSSK1B	-0.00371074
403	BMPR1B	-0.0034704
404	IKBKE	-0.00339088
405	PIK3C2G	-0.00338756
406	TRIM24	-0.00156883
407	CSNK2A2	-0.000983288
408	MEX3B	-1.40197e-06
409	MORN1	2.46333e-05
410	MAPKAPK3	0.000540671
411	PFKFB3	0.000916218
412	CDK14	0.00122063
413	PRPS2	0.00139889
414	ROR1	0.00194815
415	DGKI	0.0021993
416	CARD11	0.00254276
417	PACSIN1	0.00315678
418	MAP4K4	0.00362509
419	FUK	0.00366706
420	MAST2	0.00373095
421	KIT	0.00405728
422	MARK1	0.00416723
423	PDK1	0.00437023
424	CDK15	0.00443601
425	MAGI1	0.00508517
426	EPHB6	0.00606692
427	EIF2AK4	0.00620183
428	KALRN	0.00652982
429	MAPK14	0.00687252
430	FASTK	0.00730145
431	DGUOK	0.00737015
432	CSNK1D	0.00862557
433	ARSG	0.00862817
434	CDC42BPB	0.00880715
435	RPS6KA4	0.00900726
436	CDKL5	0.00995191
437	MAPK7	0.0100232
438	MPP4	0.0103019
439	NME7	0.0103075
440	GK	0.0109588
441	SIK3	0.0112935
442	LTK	0.01191
443	TPD52L3	0.0120893
444	SPHK1	0.0122875
445	TRIM28	0.013801
446	PCK2	0.0144357
447	MYT1	0.0149817
448	ERN1	0.0155536
449	DYRK2	0.0159191
450	ICK	0.0165895
451	NPR2	0.0167727
452	LRRK1	0.0178081
453	MAPK4	0.018457
454	PRKCB	0.0186757
455	BMP2K	0.0189531
456	TIE1	0.0192073
457	PLK2	0.0193658
458	EPHA8	0.0196225
459	LMTK2	0.0199414
460	FYN	0.0200006
461	MAPK6	0.0208787
462	NRK	0.0208965
463	LMTK3	0.020982
464	HK3	0.0214737
465	CKM	0.0220781
466	ITPKB	0.0224104
467	MAP3K9	0.0224561
468	STK32A	0.0225234
469	HIPK1	0.0228699
470	CDKL1	0.023492
471	FASTKD5	0.0238131
472	ERBB3	0.0243037
473	PHKA1	0.0243203
474	CPNE3	0.0247584
475	ACVR2B	0.0248211
476	CDK16	0.0253647
477	CAMK2A	0.0260475
478	MAPK13	0.0266284
479	DDR1	0.0272123
480	CROT	0.0279692
481	AURKC	0.0282888
482	NME4	0.0289064
483	SRMS	0.0296895
484	PIK3CG	0.0301193
485	BMX	0.0305722
486	WNK3	0.0313151
487	FLT3	0.0321087
488	PIP5K1B	0.0329098
489	CAMKK1	0.0332606
490	BCR	0.0336417
491	NRBP1	0.0341773
492	MARK3	0.0342714
493	GSAP	0.0343637
494	GUCY2F	0.0346726
495	PIP4K2A	0.0350909
496	MELK	0.0361452
497	GRK6	0.03626
498	STK40	0.0371502
499	STK26	0.0374306
500	DDR2	0.0382519
501	RIPK2	0.0383161
502	DYRK1B	0.0387162
503	ATM	0.0387791
504	CSNK1G2	0.0389828
505	DCLK1	0.039877
506	FGFR1	0.040265
507	HK1	0.0403684
508	CDK19	0.0404144
509	MAPK10	0.0404288
510	DGKB	0.0411638
511	NEK10	0.0416432
512	IDNK	0.0429833
513	PAK7	0.0434784
514	BRSK1	0.0444972
515	MINK1	0.0460844
516	KHK	0.0462792
517	BAZ1B	0.0464728
518	MUSK	0.0473314
519	CHKB	0.0476417
520	MOK	0.0479284
521	ADCK1	0.0482717
522	MAP3K4	0.0488704
523	MAP2K5	0.049056
524	MAP3K8	0.0493687
525	DYRK4	0.0494225
526	PRKD3	0.0496816
527	AK7	0.0504929
528	TEX14	0.0511264
529	CDK20	0.05129
530	EIF2AK1	0.0527205
531	CAD	0.0528801
532	CHUK	0.0530364
533	CDK17	0.0536545
534	NAGK	0.0538366
535	GUCY2D	0.0539844
536	GRK7	0.0541278
537	MAP4K1	0.0544573
538	PAPSS1	0.0547448
539	FASTKD1	0.0554707
540	GSK3A	0.0560005
541	AK2	0.0560763
542	CDC42BPG	0.056449
543	NEK1	0.0566886
544	RPS6KA6	0.0577875
545	AMHR2	0.0580975
546	MAP2K3	0.0583607
547	MYLK	0.0590661
548	ADCK3	0.0593132
549	MAPK8	0.0598193
550	GNE	0.0600784
551	NEK4	0.0603277
552	AK8	0.0609839
553	EIF2AK3	0.062423
554	MAP4K5	0.0628955
555	VRK3	0.0635008
556	ALPK1	0.0635081
557	LATS1	0.0639234
558	STK17B	0.0642839
559	CD2	0.0643402
560	AXL	0.0647989
561	NTRK3	0.0648489
562	IRAK3	0.0658137
563	EPHB1	0.0662404
564	MASTL	0.0664658
565	BLK	0.0669867
566	CDC42BPA	0.0670628
567	OXSR1	0.0676142
568	HUNK	0.068198
569	NEK3	0.0688364
570	IRAK2	0.0697113
571	CLK1	0.0698788
572	ALPK3	0.0699856
573	DCLK3	0.069998
574	TRIB1	0.0700041
575	NME1-NME2	0.0701782
576	CAMK1G	0.0702496
577	ALPK2	0.0705274
578	ABCC1	0.0706978
579	NME6	0.0707723
580	INSR	0.0711362
581	NTRK2	0.0716676
582	TYK2	0.0719853
583	PRKAA2	0.0721372
584	EPHA5	0.073193
585	GALK2	0.0733531
586	MAP3K10	0.0740969
587	EPHA10	0.0747835
588	NEK6	0.0748932
589	EEF2K	0.0749392
590	HSPB8	0.0750524
591	NME1	0.0762764
592	DSTYK	0.0764597
593	PAK3	0.0776549
594	DLG3	0.0777459
595	BTK	0.0778559
596	MAP2K6	0.0780616
597	TEK	0.0782185
598	MAGI3	0.0782339
599	MST1R	0.0793097
600	EPHA2	0.0794846
601	CIB4	0.0818215
602	AGK	0.0818485
603	MAP3K1	0.0820622
604	PKN1	0.0821143
605	MAPK15	0.082477
606	PFKFB2	0.0826345
607	NEK9	0.0831216
608	FER	0.0833651
609	BMPR2	0.0834879
610	FGFRL1	0.0837134
611	HIPK4	0.0839592
612	MET	0.0839623
613	JAK3	0.0846655
614	EPHA3	0.0849676
615	CHEK2	0.0854235
616	GK2	0.0864807
617	MAST1	0.0870325
618	NTRK1	0.0871697
619	DGKQ	0.0880264
620	CAMK1	0.0901394
621	CCL2	0.0903161
622	CSNK1A1L	0.0907995
623	FRK	0.0908343
624	DGKZ	0.0926264
625	LYN	0.093131
626	MAP3K12	0.0948654
627	PIK3CA	0.0974049
628	DCLK2	0.0977966
629	CKMT1B	0.0978466
630	MATK	0.0985194
631	FGFR4	0.0986078
632	ABL1	0.100972
633	MPP1	0.101217
634	NLK	0.101303
635	MAPK12	0.10173
636	FLT1	0.104219
637	NME9	0.105271
638	MAP2K7	0.106101
639	TNNI3K	0.106224
640	STK24	0.10637
641	MAP2K4	0.107641
642	EGFR	0.108146
643	DAPK1	0.108183
644	AKT2	0.108224
645	DGKK	0.108504
646	GRK4	0.108906
647	MAP3K5	0.11021
648	EPHA4	0.110329
649	SCYL3	0.110744
650	PI4K2B	0.112987
651	MYO3A	0.113592
652	ANKK1	0.115673
653	EPHA6	0.117031
654	MAPK9	0.117082
655	MAPK11	0.117302
656	MPP6	0.118166
657	LRPPRC	0.11846
658	FGGY	0.118492
659	ALK	0.119248
660	FGR	0.121313
661	MAP4K3	0.121765
662	HIPK3	0.124665
663	PRKCD	0.125504
664	BRDT	0.126572
665	MPP7	0.127979
666	GAK	0.128334
667	CIB1	0.128993
668	AK5	0.129277
669	LRRK2	0.130199
670	PIK3R3	0.132004
671	DGKE	0.133141
672	NADK	0.133392
673	CDKL4	0.133646
674	Non-Targeting_Control	0.134318
675	IKBKB	0.13561
676	MAP3K6	0.136005
677	FASTKD2	0.136504
678	CDKL2	0.138522
679	DCK	0.139552
680	MLKL	0.139832
681	TRIB2	0.139916
682	IP6K2	0.140038
683	OBSCN	0.140563
684	CSNK1G3	0.146786
685	NEK7	0.147558
686	GK5	0.147714
687	FPGT-TNNI3K	0.14841
688	GUCY2C	0.149314
689	MAP3K2	0.149476
690	STK39	0.149889
691	PIK3CB	0.150661
692	NEK5	0.154831
693	N4BP2	0.155934
694	MOS	0.157488
695	MPP5	0.158006
696	RBKS	0.158763
697	AKT3	0.163344
698	SGK223	0.163441
699	PRKCG	0.16404
700	BMPR1A	0.168678
701	C8orf44-SGK3	0.170435
702	ERN2	0.170896
703	DYRK3	0.171252
704	CAMK2D	0.176661
705	PKM	0.176724
706	TWF1	0.180311
707	WNK1	0.180367
708	DAPK3	0.180673
709	CDK4	0.181842
710	NMRK2	0.184545
711	LAMTOR3	0.186011
712	MAP3K13	0.186838
713	PBK	0.189685
714	KDR	0.192332
715	GSK3B	0.193452
716	MAP4K2	0.194375
717	RPS6KB1	0.195058
718	PRKAR2B	0.195583
719	PIK3CD	0.195585
720	DMPK	0.196838
721	PDK4	0.198134
722	NUAK2	0.199493
723	EPHA1	0.209839
724	ETNK1	0.216589
725	IRAK4	0.2179
726	CALM1	0.225847
727	DGKD	0.227379
728	MARK2	0.23054
729	DGKH	0.234257
730	JAK1	0.234864
731	RPS6KA5	0.235879
732	AKT1	0.236432
733	MAK	0.242617
734	PIK3C2A	0.242703
735	DYRK1A	0.254013
736	STYK1	0.262206
737	PRKAB2	0.262809
738	IRAK1	0.265823
739	ROCK1	0.276472
740	JAK2	0.276605
741	CERK	0.279513
742	PANK3	0.283932
743	STK10	0.290363
744	MORN2	0.290529
745	AK3	0.294181
746	NMRK1	0.303398
747	LIMK2	0.305777
748	PDGFRA	0.314434
749	CDKL3	0.319069
750	RPS6KB2	0.319281
751	CAMK1D	0.322997
752	CSK	0.334395
753	PRPS1	0.363719
754	PDPK1	0.368041
755	TAF1L	0.374613
756	SIK2	0.383555
757	SLK	0.387461
758	TSSK4	0.444022
759	ZAK	0.453459
760	ROCK2	0.510546
761	AAK1	0.55258
762	TAOK1	0.611785
763	STK17A	0.61885
764	PKN2	0.710298
