# Supplementary material for: Targeting the ferritinophagy-lysosome axis as a therapeutic vulnerability in gastroenteropancreatic neuroendocrine tumors
Source: Cell Rep Med. 2026 Mar 24;7(4):102695. doi: 10.1016/j.xcrm.2026.102695 (PMC13130658; doi:10.1016/j.xcrm.2026.102695)
Supplement: Table S2. Tissue microarray details and scores — Related to Figure 2. [file mmc3.xlsx]

## Sheet: Summary
Table S2. Tissue microarray details and scores, related to Figure 2.
	A.) Tissue microarray details and scores from NE842, related to Figure 2.
	B.) Tissue microarray details and scores from NE921, related to Figure 2.

## Sheet: Table S2A
Table S2A. Tissue microarray details and scores from NE842, related to Figure 2.
Name	NE842
Description	Multiple organs neuroendocrine tumor (NET and NEC/2010 WHO classification) tissue control array with normal tissue, including pathology grade, TNM/Stage, 80 cases/80 cores (core size 1.5mm)
Panel	Multiple organs neuroendocrine tumor tissue control microarray with normal tissue, containing 41 cases neuroendocrine carcinoma, 27 neuroendocrine tumor and 12 normal tissue, single core per case
Price	354
Cases	80
Cores	80
Diameter	5
Rows	7
Columns	12
Position	No.	Age	Sex	Organ/Anatomic Site	Pathology diagnosis	TNM	Grade	Stage	Type	Tissue ID.	H score	Background cells	Comment
A1	1	42	M	Stomach	Neuroendocrine tumor	T2N0M0	G2	II	Malignant	Dst060370	100
A2	2	41	F	Stomach	Neuroendocrine tumor	T3N0M0	G2	II	Malignant	Dst031559	110
A3	3	71	M	Stomach	Neuroendocrine tumor	T3N0M0	G2	II	Malignant	Dst024275	120
A4	4	67	M	Stomach fundus	Neuroendocrine carcinoma(small cell type)	T3N1M0	-	III	Malignant	Dst140243	160
A5	5	55	F	Stomach	Neuroendocrine carcinoma(small cell type)	T3N1M0	-	III	Malignant	Dst130623	60
A6	6	52	M	Stomach	Neuroendocrine carcinoma(small cell type)	T3N0M0	-	II	Malignant	Dst031267	20	stromal cells+
A7	7	66	M	Small intestine	Neuroendocrine carcinoma(small cell type)	T3N0M0	-	II	Malignant	Din100169	NA		No staining in any cell, tumour or background
A8	8	67	M	Duodenum	Neuroendocrine carcinoma(small cell type)	T2N1M0	-	III	Malignant	Din180202	NA		No staining in any cell, tumour or background
A9	9	51	M	Jejunum	Neuroendocrine carcinoma(small cell type)	T3N1M0	-	III	Malignant	Din180213	60
A10	10	48	F	Ileum	Neuroendocrine carcinoma(small cell type)	T3N1M0	-	IIIB	Malignant	Din180142	NA		No staining in any cell, tumour or background
A11	11	35	F	Ileum	Neuroendocrine carcinoma(small cell type)	T3N0M0	-	II	Malignant	Din170104	130
A12	12	49	F	Ileum	Neuroendocrine carcinoma(small cell type)	T3N0M0	-	II	Malignant	Din170187	NA		No staining in any cell, tumour or background
B1	13	55	M	Right hemicolon	Neuroendocrine tumor	T3N1M0	G2	IIIB	Malignant	Dco080371	NA		No staining in any cell, tumour or background
B2	14	47	F	Colon	Neuroendocrine tumor	T3N1M0	G2	IIIB	Malignant	Dco150195	180
B3	15	60	F	Colon	Neuroendocrine tumor	T3N0M0	G3	IIB	Malignant	Dco021663	160		Occasional neutrophilss+
B4	16	47	F	Colon	Neuroendocrine carcinoma(small cell type)	T3N1M0	-	IIIB	Malignant	Dco170085	210
B5	17	69	M	Colon	Neuroendocrine carcinoma(small cell type)	T3N0M0	-	IIB	Malignant	Dco090141	NA		No staining in any cell, tumour or background
B6	18	50	M	Colon/Ileocecal	Neuroendocrine carcinoma(small cell type)	T3N0M0	-	II	Malignant	Dco060305	270
B7	19	48	F	Rectum	Neuroendocrine tumor	T3N0M0	G2	IIB	Malignant	Dre120341	NA		No staining in any cell, tumour or background
B8	20	62	M	Rectum	Neuroendocrine tumor	T3N0M0	G2	IIB	Malignant	Dre080233	120
B9	21	70	F	Rectum	Neuroendocrine tumor	T2N0M0	G2	IIA	Malignant	Dre060594	180		For demonstration
B10	22	79	M	Rectum	Neuroendocrine tumor	T3N1M0	G2	IIIB	Malignant	Dre050765	150
B11	23	38	M	Rectum	Neuroendocrine tumor	T3N1M0	G2	IIIB	Malignant	Dre041231	50	immune cells negative
B12	24	48	F	Rectum	Neuroendocrine tumor	T3N1M0	G3	IIIB	Malignant	Dre022911	170	occasional stromal cells+
C1	25	65	F	Cardia	Neuroendocrine tumor	T3N1M0	G1	III	Malignant	Dca070529	NA		No staining in any cell, tumour or background
C2	26	61	M	Cardia	Neuroendocrine tumor	T3N0M0	G2	II	Malignant	Dca062166	160
C3	27	51	M	Cardia	Neuroendocrine tumor	T3N0M0	G3	II	Malignant	Dca050048	270		Nuclear staining at places, ?degenerating tumor
C4	28	48	F	Cardia	Neuroendocrine carcinoma(small cell type)	T3N0M0	-	II	Malignant	Dca140031	10	stromal cells+
C5	29	68	M	Cardia	Neuroendocrine carcinoma(small cell type)	T4N0M0	-	III	Malignant	Dca040988	30	stromal cells+
C6	30	51	M	Cardia	Neuroendocrine carcinoma(small cell type)	T2N0M0	-	II	Malignant	Dca051129	10	stromal cells+
C7	31	45	F	Pancreas	Neuroendocrine tumor	T3N0M0	G1	IIA	Malignant	Dpa090143	140
C8	32	50	F	Pancreas	Neuroendocrine tumor	T3N0M0	G1	IIA	Malignant	Dpa060372	160
C9	33	52	F	Pancreas	Neuroendocrine tumor	T3N0M0	G2	IIA	Malignant	Dpa041750	130
C10	34	29	M	Pancreas	Neuroendocrine carcinoma	T3N1M0	-	IIB	Malignant	Dpa080063	60		No background cells to compare
C11	35	53	M	Pancreas	Neuroendocrine carcinoma	T4N0M0	-	III	Malignant	Dpa170499	50		Minimal stain in tumor cells, immune cells negative
C12	36	62	M	Pancreas	Neuroendocrine carcinoma	T3N0M0	-	IIA	Malignant	Dpa090017	80		Endothelial cells negative, no other background cells
D1	37	51	M	Thymus	Neuroendocrine tumor	T1aN0M0	G1	I	Malignant	Ith060226	120
D2	38	51	M	Thymus	Neuroendocrine tumor	T1aN0M0	G1	I	Malignant	Ith060033	170
D3	39	41	M	Thymus	Neuroendocrine tumor	T1aN0M0	G1	I	Malignant	Ith050213	180
D4	40	48	F	Thymus	Neuroendocrine tumor	T1aN0M0	G1	I	Malignant	Ith040013	140		mild staining in background cells
D5	41	39	M	Thymus	Neuroendocrine tumor	T1aN0M0	G2	I	Malignant	Ith060156	160		uniform background staining ?true staining
D6	42	47	F	Thymus	Neuroendocrine carcinoma(small cell type)	T1aN1M0	-	IVA	Malignant	Ith180011	110	stromal cells+	Mild blush in tumor, background cells+
D7	43	65	M	Lung	Neuroendocrine tumor	T3N1M0	G2	IIIA	Malignant	Rln190131	110	stromal cells+	Mild blush in tumor, background cells+
D8	44	53	M	Lung	Neuroendocrine tumor	T2aN0M0	G2	IB	Malignant	Rln050255	110	occasional stroma cells+
D9	45	58	M	Lung	Neuroendocrine tumor	T4N1M0	G2	IIIA	Malignant	Rln030502	110	occasional stroma cells+
D10	46	58	M	Lung	Neuroendocrine carcinoma(small cell type)	T2aN2M0	-	IIIA	Malignant	Rln120079	180
D11	47	50	M	Lung	Neuroendocrine carcinoma(small cell type)	T2aN1M0	-	IIB	Malignant	Rln060297	170
D12	48	60	M	Lung	Neuroendocrine carcinoma(small cell type)	T2bN0M0	-	IIA	Malignant	Rln030478	180
E1	49	57	F	Appendix	Neuroendocrine carcinoma invade omentum	T4bN0M0	-	IIIB	Malignant	Dap080392	120
E2	50	80	F	Skin/Left frontal	Merkel carcinoma	T2N0M0	-	II	Malignant	Kin030261	190
E3	51	82	F	Skin/Apex nasi	Merkel carcinoma	T1M0M0	-	I	Malignant	Rns030622	30
E4	52	71	M	Skin/Back	Merkel carcinoma	T2N0M0	-	II	Malignant	Kin050136	140
E5	53	79	M	Skin/Left thigh	Merkel carcinoma	T2N0M0	-	II	Malignant	Kin140018	190
E6	54	27	F	Skin/Forehead	Merkel carcinoma(relapse)	T2N0M0	-	II	Malignant	Kin030070	200
E7	55	43	F	Cervix	Neuroendocrine carcinoma(small cell type)	T3N0M0	-	III	Malignant	Fov180197	10	occasional stromal cells+
E8	56	49	F	Cervix	Neuroendocrine carcinoma(small cell type)	T2a2N0M0	-	IIA2	Malignant	Fdu180184	0	occasional immune cells+
E9	57	52	F	Cervix	Neuroendocrine carcinoma(small cell type)	T2a1N1M0	-	IIA1	Malignant	Fur170084	10	immune cells mild+
E10	58	49	F	Cervix	Neuroendocrine carcinoma(small cell type)	T3N0M0	-	III	Malignant	Fdu150190	50
E11	59	39	F	Cervix	Neuroendocrine carcinoma(small cell type)	T2a1N1M0	-	IIA2	Malignant	Fdu140105	NA		No staining in any cell, tumour or background
E12	60	40	F	Cervix	Neuroendocrine carcinoma(small cell type)	T2aN2M0	-	IIA2	Malignant	Fdu140080	80
F1	61	56	F	Breast	Neuroendocrine carcinoma	T3N0M0	-	IIB	Malignant	Fmg080009	120
F2	62	46	F	Breast	Neuroendocrine carcinoma	T2N0M0	-	IIA	Malignant	Fmg060242	250
F3	63	38	F	Breast	Neuroendocrine carcinoma	T2N0M0	-	IIA	Malignant	Fmg060082	240
F4	64	32	F	Breast	Neuroendocrine carcinoma	T2N0M0	-	IIA	Malignant	Fmg030115	260
F5	65	42	F	Ovary	Neuroendocrine tumor	T1aN0M0	G1	IA	Malignant	Fov041247	210
F6	66	47	F	Ovary	Neuroendocrine carcinoma(small cell type)	T1aN0M0	-	IA	Malignant	Fov060241	240
F7	67	24	F	Ovary	Neuroendocrine carcinoma(small cell type)	T1aN0M0	-	IA	Malignant	Fov010439	260
F8	68	48	F	Ovary	Neuroendocrine carcinoma(small cell type)	T2bN0M0	-	IIB	Malignant	Fov140235	230
F9	69	21	F	Stomach	Stomach tissue	-	-	-	Normal	Dst06N022	160		Excluded for secreting cells (not applicable for comparison between different cell origins)
F10	70	21	F	Jejunum	Jejunum tissue	-	-	-	Normal	Din06N022	80
F11	71	23	M	Colon	Colon tissue	-	-	-	Normal	Dco15N145	70
F12	72	40	M	Rectum	Rectum tissue	-	-	-	Normal	Dre14N03Q	80
G1	73	21	F	Cardia	Cardia tissue	-	-	-	Normal	Dca11N001	60
G2	74	27	M	Pancreas	Pancreas tissue	-	-	-	Normal	Dpa08N047	210		Excluded for secreting cells (not applicable for comparison between different cell origins)
G3	75	16	F	Thymus	Thymus tissue	-	-	-	Normal	Ith08N040	NA		Only adipose tissue
G4	76	19	F	Lung	Lung tissue	-	-	-	Normal	Rln07N006	20
G5	77	52	F	Skin/thigh	Skin tissue	-	-	-	Normal	Kin50N094	40
G6	78	36	F	Cervix	Cervix tissue	-	-	-	Normal	Fdu50N022	80
G7	79	50	F	Breast	Breast tissue(fiber tissue)	-	-	-	Normal	Fmg08N034	NA		No core
G8	80	49	F	Ovary	Ovary tissue	-	-	-	Normal	Fov50N005	50

## Sheet: Table S2B
Table S2B. Tissue microarray details and scores from NE921, related to Figure 2.
Name	NE921
Description	Multiple organ tumor with normal tissue array (20 cases neuroendocrine tumor) including pathology grade, TNM and clinical stage (small cell carcinoma reference AJCC 8th edition), 46 cases/92 cores(core size 1.5mm)
Panel	Multiple organ tumor with normal tissue microarray, containing 20 cases neuroendocrine tumor ( 5 neuroendocrine carcinoma, 7 carcinoid, 6 atypical carcinoid, 2 small cell carcinoma), 16 adenocarcinoma, 2 squamous cell carcinoma and 8 normal tissue, duplicate cores per case
Price	295
Cases	46
Cores	92
Diameter	5
Rows	8
Columns	12
Position	No.	Age	Sex	Organ/Anatomic Site	Pathology diagnosis	TNM	Grade	Stage	Type	Tissue ID.	H score	Background cells	Comment
A1	1	49	M	Mediastinum	Neuroendocrine carcinoma	-	-	-	Malignant	Amd140176	10		Minimal blush, no background cell staining
A2	2	49	M	Mediastinum	Neuroendocrine carcinoma	-	-	-	Malignant	Amd140176	10		Minimal blush, no background cell staining
A3	3	48	M	Mediastinum	Neuroendocrine carcinoma	-	-	-	Malignant	Amd040213	40		Minimal blush, no background cell staining
A4	4	48	M	Mediastinum	Neuroendocrine carcinoma	-	-	-	Malignant	Amd040213	40		Minimal blush, no background cell staining
A5	5	61	M	Cardia	Carcinoid	T3N0M0	-	IIA	Malignant	Dca062166	100	stromal cells +
A6	6	61	M	Cardia	Carcinoid	T3N0M0	-	IIA	Malignant	Dca062166	90	immune cells+
A7	7	65	F	Cardia	Atypical carcinoid	T3N1M0	-	IIB	Malignant	Dca070529	NA		No staining in any cell, tumour or background
A8	8	65	F	Cardia	Atypical carcinoid	T3N1M0	-	IIB	Malignant	Dca070529	NA		No staining in any cell, tumour or background
A9	9	53	M	Gallbladder	Neuroendocrine carcinoma	-	-	-	Malignant	Dch061394	40		Minimal blush, no background staining
A10	10	53	M	Gallbladder	Neuroendocrine carcinoma	-	-	-	Malignant	Dch061394	45		Minimal blush, no background staining
A11	11	64	F	Gallbladder	Neuroendocrine carcinoma	-	-	-	Malignant	Dch140100	NA		No staining in any cell, tumour or background
A12	12	64	F	Gallbladder	Neuroendocrine carcinoma	-	-	-	Malignant	Dch140100	NA		No staining in any cell, tumour or background
B1	13	55	M	Colon	Atypical carcinoid	T3N1M0	-	IIIB	Malignant	Dco080371	NA		No staining in any cell, tumour or background
B2	14	55	M	Colon	Atypical carcinoid	T3N1M0	-	IIIB	Malignant	Dco080371	NA		No staining in any cell, tumour or background
B3	15	59	M	Colon	Atypical carcinoid	T3N1M0	-	IIIB	Malignant	Dco080348	80	immune cells+
B4	16	59	M	Colon	Atypical carcinoid	T3N1M0	-	IIIB	Malignant	Dco080348	70	immune cells mild+
B5	17	47	F	Small intestine	Carcinoid of jejunum	T3N0M0	2	IIA	Malignant	Din050627	60	immune cells+
B6	18	47	F	Small intestine	Carcinoid of jejunum	T3N0M0	2	IIA	Malignant	Din050627	40	stromal cells +
B7	19	66	M	Small intestine	Atypical carcinoid	T3N0M0	-	IIA	Malignant	Din100169	NA		No staining in any cell, tumour or background
B8	20	66	M	Small intestine	Atypical carcinoid	T3N0M0	-	IIA	Malignant	Din100169	NA		No staining in any cell, tumour or background
B9	21	42	M	Pancreas	Neuroendocrine carcinoma	T3N0M0	-	IIA	Malignant	Dpa050092	120		No staining in background cells ?degenerating
B10	22	42	M	Pancreas	Neuroendocrine carcinoma	T3N0M0	-	IIA	Malignant	Dpa050092	90
B11	23	45	F	Pancreas	Carcinoid	T3N0M0	2--3	IIA	Malignant	Dpa090143	130
B12	24	45	F	Pancreas	Carcinoid	T3N0M0	2--3	IIA	Malignant	Dpa090143	120
C1	25	38	M	Rectum	Carcinoid	T3N1M0	-	IIIB	Malignant	Dre041231	25	Occasional min staining in endothelial cells	Minimal blush in tumour
C2	26	38	M	Rectum	Carcinoid	T3N1M0	-	IIIB	Malignant	Dre041231	75		No background cells to compare
C3	27	79	M	Rectum	Carcinoid	T3N1M0	-	IIIB	Malignant	Dre050765	110	Occasional stromal cells+
C4	28	79	M	Rectum	Carcinoid	T3N1M0	-	IIIB	Malignant	Dre050765	130	stromal cells +
C5	29	56	F	Rectum	Carcinoid	T3N0M0	-	IIA	Malignant	Dre051121	NA		No staining in any cell, tumour or background
C6	30	56	F	Rectum	Carcinoid	T3N0M0	-	IIA	Malignant	Dre051121	NA		No staining in any cell, tumour or background
C7	31	52	F	Stomach	Carcinoid	T2N0M0	-	IB	Malignant	Dst020325	120		No background cells to compare
C8	32	52	F	Stomach	Carcinoid	T2N0M0	-	IB	Malignant	Dst020325	110		No background cells to compare
C9	33	44	M	Stomach	Atypical carcinoid	T3N0M0	-	IIA	Malignant	Dst041647	130	immune cells+
C10	34	44	M	Stomach	Atypical carcinoid	T3N0M0	-	IIA	Malignant	Dst041647	140		No background cells to compare
C11	35	52	M	Lung	Small cell carcinoma	T3N1M0	-	IIIA	Malignant	Rln030169	190	immune cells+
C12	36	52	M	Lung	Small cell carcinoma	T3N1M0	-	IIIA	Malignant	Rln030169	180	immune cells+
D1	37	56	F	Lung	Small cell carcinoma	T2aN0M0	-	IB	Malignant	Rln030643	NA		No staining in any cell, tumour or background
D2	38	56	F	Lung	Small cell carcinoma	T2aN0M0	-	IB	Malignant	Rln030643	NA		No staining in any cell, tumour or background
D3	39	58	M	Lung	Atypical carcinoid	T2N1M0	-	IIB	Malignant	Rln030502	110	immune cells+
D4	40	58	M	Lung	Atypical carcinoid	T2N1M0	-	IIB	Malignant	Rln030502	80	stromal cells +
D5	41	39	M	Mediastinum	Squamous cell carcinoma with necrosis	-	2	-	Malignant	Amd080023	80	stromal cells +
D6	42	39	M	Mediastinum	Squamous cell carcinoma with necrosis (sparse)	-	2	-	Malignant	Amd080023	75	stromal cells +	Very little tumor, mostly necrosis
D7	43	56	M	Mediastinum	Squamous cell carcinoma	-	3	-	Malignant	Amd070237	110	stromal cells mild+
D8	44	56	M	Mediastinum	Squamous cell carcinoma	-	3	-	Malignant	Amd070237	100	stromal cells mild+
D9	45	55	F	Cardia	Adenocarcinoma	T3N0M0	1	IIA	Malignant	Dca030620	100	stromal cells +
D10	46	55	F	Cardia	Adenocarcinoma	T3N0M0	1	IIA	Malignant	Dca030620	120	stromal cells +
D11	47	73	M	Cardia	Adenocarcinoma	T3N3M0	3	IIIB	Malignant	Dca031125	NA		No staining in any cell, tumour or background
D12	48	73	M	Cardia	Adenocarcinoma with nerve infiltration	T3N3M0	3	IIIB	Malignant	Dca031125	NA		No staining in any cell, tumour or background
E1	49	78	M	Gallbladder	Adenocarcinoma	T3N0M0	1	IIIA	Malignant	Dch010283	30	stromal cells +	Half core missing, very little tumor
E2	50	78	M	Gallbladder	Adenocarcinoma	T3N0M0	1	IIIA	Malignant	Dch010283	110	stromal cells +
E3	51	45	M	Gallbladder	Adenocarcinoma	T2N1M0	3	IIIB	Malignant	Dch100351	210
E4	52	45	M	Gallbladder	Adenocarcinoma	T2N1M0	3	IIIB	Malignant	Dch100351	190
E5	53	47	M	Colon	Adenocarcinoma	T4N0M0	1	IIB	Malignant	Dco060166	180
E6	54	47	M	Colon	Adenocarcinoma	T4N0M0	1	IIB	Malignant	Dco060166	170
E7	55	48	F	Small intestine	Mucinous adenocarcinoma	T4N0M1	3	IV	Malignant	Dco060059	50
E8	56	48	F	Small intestine	Mucinous adenocarcinoma	T4N0M1	3	IV	Malignant	Dco060059	NA		Only stroma, no tumor
E9	57	87	M	Small intestine	Adenocarcinoma of duodenum	T4N0M0	*	IIB	Malignant	Din070072	NA		No staining in any cell, tumour or background
E10	58	87	M	Small intestine	Adenocarcinoma of duodenum	T4N0M0	*	IIB	Malignant	Din070072	NA		No staining in any cell, tumour or background
E11	59	39	F	Small intestine	Mucinous adenocarcinoma	T2N0M0	*	I	Malignant	Din070399	NA		No staining in any cell, tumour or background
E12	60	39	F	Small intestine	Mucinous adenocarcinoma	T2N0M0	*	I	Malignant	Din070399	NA		No staining in any cell, tumour or background
F1	61	68	F	pancreas	Adenocarcinoma	T2N0M0	2	IB	Malignant	Dpa100492	80
F2	62	68	F	pancreas	Adenocarcinoma	T2N0M0	*	IB	Malignant	Dpa100492	90
F3	63	62	F	pancreas	Adenocarcinoma (sparse)	T3N1M1	2	IV	Malignant	Dpa100207	120
F4	64	62	F	pancreas	Adenocarcinoma (sparse)	T3N1M1	2	IV	Malignant	Dpa100207	140
F5	65	60	M	Rectum	Adenocarcinoma	T3N1M0	2	IIIB	Malignant	Dre060053	130
F6	66	60	M	Rectum	Adenocarcinoma	T3N1M0	2	IIIB	Malignant	Dre060053	130
F7	67	34	F	Rectum	Adenocarcinoma	T3N2M0	2	IIIB	Malignant	Dre060122	150
F8	68	34	F	Rectum	Adenocarcinoma	T3N2M0	2	IIIB	Malignant	Dre060122	200		For demonstration
F9	69	65	M	Stomach	Adenocarcinoma	T3N0M0	2--3	IIA	Malignant	Dst060101	150
F10	70	65	M	Stomach	Adenocarcinoma	T3N0M0	2--3	IIA	Malignant	Dst060101	140
F11	71	46	F	Stomach	Adenocarcinoma	T3N1M0	3	IIB	Malignant	Dst100333	NA		Only stroma, no tumor
F12	72	46	F	Stomach	Adenocarcinoma	T3N1M0	3	IIB	Malignant	Dst100333	NA		Only stroma, no tumor
G1	73	70	M	Lung	Adenocarcinoma	T2N0M0	3	IB	Malignant	Rln060038	110
G2	74	70	M	Lung	Adenocarcinoma	T2N0M0	3	IB	Malignant	Rln060038	110
G3	75	59	M	Lung	Adenocarcinoma	T2N0M0	3	IB	Malignant	Rln060042	108
G4	76	59	M	Lung	Adenocarcinoma	T2N0M0	3	IB	Malignant	Rln060042	108
G5	77	15	F	Mediastinum	Mediastinum tissue	-	-	-	Normal	Amd06N002	NA		Muscle, no tumor
G6	78	15	F	Mediastinum	Mediastinum tissue	-	-	-	Normal	Amd06N002	NA		Muscle, no tumor
G7	79	48	M	Cardia	Esophagus and cardia tissue	-	-	-	Normal	Dca05N023	25
G8	80	48	M	Cardia	Esophagus and cardia tissue	-	*	-	Normal	Dca05N023	20
G9	81	35	M	Colon	Colon tissue	-	-	-	Normal	Dco15N082	0	Immune cells+	For demonstration
G10	82	35	M	Colon	Colon tissue	-	-	-	Normal	Dco15N082	0	Immune cells+
G11	83	30	M	Small intestine	Small intestine tissue	-	-	-	Normal	Din11N007	0	Immune cells+
G12	84	30	M	Small intestine	Small intestine tissue	-	-	-	Normal	Din11N007	0	Immune cells+
H1	85	47	M	pancreas	Head of pancreas tissue	-	-	-	Normal	Dpa06N004	50
H2	86	47	M	pancreas	Head of pancreas tissue	-	-	-	Normal	Dpa06N004	50
H3	87	50	M	Rectum	Rectum tissue	-	*	-	Normal	Dre06N011	0	Occasional stromal cells+
H4	88	50	M	Rectum	Rectum tissue	-	-	-	Normal	Dre06N011	0	Occasional stromal cells+
H5	89	38	M	Stomach	Stomach tissue	-	-	-	Normal	Dst05N018	30
H6	90	38	M	Stomach	Stomach tissue	-	-	-	Normal	Dst05N018	30
H7	91	21	F	Lung	Lung tissue	-	-	-	Normal	Rln11N001	30
H8	92	21	F	Lung	Lung tissue	-	-	-	Normal	Rln11N001	20
