# Supplementary material for: Targeting the ferritinophagy-lysosome axis as a therapeutic vulnerability in gastroenteropancreatic neuroendocrine tumors
Source: Cell Rep Med. 2026 Mar 24;7(4):102695. doi: 10.1016/j.xcrm.2026.102695 (PMC13130658; doi:10.1016/j.xcrm.2026.102695)
Supplement: Table S3. Analyzed proteomics data — Related to Figures 4, 5, and S2. [file mmc4.xlsx]

## Sheet: Summary
Table S3. Analyzed proteomics data, related to Figures 4, 5, and S2.
	A.) Analyzed proteomics data, related to Figure S2G.
	B.) Analyzed proteomics data, related to Figure 4B.
	C.) Analyzed proteomics data, related to Figure 4G.
	D.) Analyzed proteomics data, related to Figure 5D.

## Sheet: Table S3A
Table S3A. Analyzed proteomics data, related to Figure S2G.
	Abundance Ratio (log2): (QGP-1_Apilimod-1uM) / (QGP-1_DMSO)	-log10(pvalue)
TMEM59	3.81391	9.08359
LDLR	3.30626	6.70492
APLP2	3.26731	6.77636
DNER	3.10522	7.29569
SMIM22	3.08922	7.05881
NSG2	3.03133	6.39671
APLP1	3.0183	5.72911
ITM2B	2.93084	8.63853
SYT11	2.74258	6.12278
ACVR2A	2.72711	9.27683
KCNE4	2.71283	7.53851
IL6ST	2.62576	8.02249
SPINT2	2.57748	7.71978
RNF149	2.53751	7.20472
TMEM248	2.52655	8.24278
ITM2C	2.52206	7.53574
APOB	2.5001	7.88972
NCOA4	2.49855	6.60783
LIFR	2.4947	6.93636
SYT4	2.48305	9.33127
SLC38A2	2.46734	8.51771
RNF128	2.44616	7.85253
APP	2.4042	5.61
LRP10	2.39803	7.81233
NEU1	2.35612	7.90009
UBL3	2.3541	8.32478
SDC4	2.31869	8.4857
ADGRG1	2.23921	7.43836
SLC7A8	2.2344	8.5891
CDH18	2.22859	7.69302
TNFSF15	2.20615	6.21628
CRIM1	2.19406	6.30694
DLL1	2.15888	6.95432
PLEKHB2	2.15548	8.85215
PCDHB2	2.10574	8.04938
PCDHB8	2.09751	7.21238
SEZ6L2	2.07472	7.9019
BMPR2	2.04047	6.74731
PCDH20	2.0307	8.46298
TAX1BP1	1.9886	7.52858
LRIG1	1.98229	7.89008
NBR1	1.9699	7.89294
UGCG	1.96529	6.85143
TMEM132A	1.96175	6.02801
TMEM185B	1.95836	8.06087
PCDHGB2	1.95368	8.25569
NCR3LG1	1.87232	6.32928
SERINC1	1.84107	4.59426
PCDHB14	1.84076	7.3337
IFNAR1	1.83923	6.40095
LTBR	1.81153	7.7101
EPHA3	1.79487	7.03806
IFNGR1	1.78765	7.91262
MTMR4	1.7732	7.72516
GRN	1.74487	5.22324
ACVR1B	1.73472	6.55328
SLC20A1	1.72214	7.83265
SQSTM1	1.71956	6.30038
NETO2	1.70821	7.93615
HMGCS1	1.69299	4.03565
HEPACAM2	1.66393	3.98134
TNFRSF10A	1.65776	6.86045
SYT13	1.63712	8.976
LGMN	1.62467	7.30815
FRRS1	1.60087	7.8672
EPHA7	1.59902	6.3351
HLA-C	1.59845	7.47538
MPZL1	1.59103	6.12643
SERINC3	1.58726	4.74269
CD46	1.57613	5.52165
CDH11	1.57516	5.71467
CLSTN3	1.57269	6.72579
CD320	1.56827	5.48875
CLDN4	1.5662	4.85513
DLL3	1.54806	6.88746
CALCOCO2	1.54224	6.05631
HLA-B	1.53546	6.41456
SLC43A2	1.52914	7.7737
ERBB3	1.52636	7.33344
HLA-A	1.52369	6.80057
SDC2	1.51947	6.4614
TPRG1L	1.51941	7.17665
CXADR	1.51852	4.68442
SLC6A17	1.50848	7.56508
LRP8	1.50676	5.12463
PCDHB10	1.50555	4.66994
PCDHGB1	1.49067	5.8571
PSAP	1.47189	4.71004
DDR1	1.46205	8.25956
CNTN1	1.45734	7.28148
SLITRK6	1.44187	7.43228
KCND2	1.43816	5.36456
CD151	1.42538	5.31929
SLC4A2	1.41903	5.67523
KISS1R	1.4113	7.46017
GLUL	1.40818	5.34699
LPL	1.40747	6.83446
ADGRG6	1.39315	7.75459
HS6ST2	1.37438	6.58706
VLDLR	1.37345	7.43607
JAK1	1.36558	6.75259
MSMO1	1.3433	5.83651
GJB1	1.34219	7.50718
UAP1L1	1.33755	6.4934
PCDH9	1.31987	6.69903
CTSL	1.30099	3.7528
FDFT1	1.29694	6.69942
C1GALT1	1.29683	4.76297
NRP1	1.28165	6.16463
MFSD2A	1.27855	5.5403
PLA2G3	1.27469	7.16471
MET	1.27318	7.91034
RET	1.26968	7.97504
MANSC1	1.26599	7.00836
SLC39A14	1.26563	6.1068
ZDHHC20	1.26037	5.77956
STMN3	1.25973	5.66768
CSNK1G3	1.25264	5.31802
CELSR3	1.24387	4.91728
IL13RA2	1.23618	7.58848
SMOC1	1.23541	5.24267
PCDHB11	1.23114	6.16091
CDC42SE1	1.23112	4.21709
KCNH7	1.2271	7.50273
EPHA4	1.22307	7.33059
LRP11	1.22149	6.84741
GABRG2	1.22147	6.65924
PGAP6	1.21779	5.97306
IGSF8	1.21531	6.82447
TMEM106C	1.20276	6.00302
SCD	1.19947	4.42061
ZFYVE21	1.19801	5.93995
SEZ6	1.1948	3.34511
PLD3	1.19378	6.41655
DLL4	1.1934	4.82442
ANTXR1	1.19075	5.15588
ABCC5	1.19064	7.47214
SLC2A1	1.19056	5.3948
RNF11	1.18329	5.30245
SLC29A1	1.1818	4.35662
PCDH1	1.17965	5.66164
SPINT1	1.16977	5.47306
FZD6	1.16283	4.79792
CADM2	1.15898	5.14351
STEAP3	1.14771	7.64482
SEC14L1	1.14511	6.62604
JAG1	1.1425	5.54519
CADM1	1.14239	5.49294
SLC2A3	1.13318	3.14207
SNX17	1.13129	6.30536
ACVR1	1.12937	6.20609
HLA-E	1.12928	3.5708
FAM171A2	1.12438	5.49826
UNC5A	1.11598	4.74014
CADM4	1.11496	4.53734
APOE	1.1134	5.47809
TFRC	1.10994	5.68227
CELSR2	1.10353	4.27762
MMP15	1.09978	6.43504
PTTG1IP	1.09843	4.5544
CSNK1G1	1.09681	4.97119
IREB2	1.09458	6.92605
ECE1	1.08791	5.01911
APOM	1.08767	5.28805
SLC3A2	1.0876	6.59264
SLC6A6	1.07332	4.6789
PLXNA2	1.07079	6.04924
KLHL13	1.06871	5.37189
LRP5	1.06812	6.75717
MREG	1.05814	4.34573
FRAS1	1.05695	4.67188
JAM3	1.05513	3.86416
FZD1	1.0446	5.44102
CDH1	1.04438	6.0268
JTB	1.03657	4.78351
CNNM2	1.03216	5.93839
CD81	1.03021	5.51985
TGFBR1	1.02938	6.02414
LTF	1.02579	4.02918
SLC5A3	1.02516	6.21854
GPC1	1.01633	5.05049
HS6ST1	1.01227	5.97371
NPC2	1.01169	4.19802
NFASC	1.00382	6.23151
SLC19A1	1.00256	6.07753
MYORG	0.994494	4.10801
KCT2	0.986917	5.60808
SDCBP	0.984723	6.51689
LILRA2	0.973502	5.04227
SYT7	0.965103	5.52028
CLSTN1	0.963851	4.5429
ANTXR2	0.960373	5.11619
B2M	0.958301	5.07699
GOLGA7B	0.9574	4.28473
SLC1A5	0.956545	5.31243
AMIGO2	0.951337	5.86903
LIPA	0.949691	5.18119
XPR1	0.948923	4.4107
F11R	0.943142	4.25415
SLC38A1	0.933653	6.23329
FYN	0.933387	4.23845
TAAR1	0.932479	5.17758
ERBB4	0.931893	6.96098
ADGRL2	0.931088	5.08408
CEACAM5	0.926086	4.48407
SQLE	0.925543	4.99438
SLC35F5	0.925385	5.30889
MUC13	0.923281	5.11697
PTPRA	0.918821	5.43387
KIDINS220	0.918691	6.08308
SORL1	0.914085	6.07697
CYP51A1	0.90486	3.99412
FRK	0.902899	4.07558
FLVCR1	0.902218	6.56077
FLCN	0.894764	6.64286
SLC1A4	0.893795	4.48958
SYT5	0.89142	4.55841
VANGL1	0.888563	6.54345
OCLN	0.886632	5.14159
DNASE2	0.879613	3.49263
ADCY9	0.878651	3.67727
EPCAM	0.878544	5.85274
MGRN1	0.877098	5.16183
SCARB1	0.873498	5.15239
ADGRL1	0.872748	5.53044
TSPAN3	0.869925	4.33901
NRXN1	0.869168	7.20877
NEO1	0.864748	4.92034
APOA1	0.863881	4.41933
EFNB1	0.863446	3.70625
MCOLN3	0.862808	3.09819
ATP13A3	0.861916	6.45611
SC5D	0.861355	4.0468
FAR1	0.859183	5.07705
IDI1	0.855854	4.563
WWP2	0.85271	4.01859
DHCR7	0.850244	3.5783
PLOD2	0.846445	3.94796
SLC30A1	0.844151	5.10798
NECTIN1	0.842627	2.43724
LITAF	0.841858	4.5555
CTSF	0.840107	4.35484
DCBLD2	0.83976	3.85834
BCAM	0.837168	4.64886
DPP10	0.837045	4.54153
GRK6	0.832838	4.86144
STMN2	0.832565	4.74882
LIF	0.831671	3.62359
L1CAM	0.826433	3.77818
EFNA1	0.824137	5.55008
ADGRL3	0.820972	5.76342
GPC6	0.820535	5.05411
SLC7A1	0.820322	5.0866
LRIG2	0.809918	4.24502
TSPAN14	0.808486	4.30787
GABARAPL2	0.808241	5.85505
TMEM45B	0.807746	2.45719
TMC5	0.805834	6.32872
B3GALT2	0.804891	5.67742
MARVELD2	0.803156	6.2514
ROBO1	0.796147	5.14201
EPHB3	0.793413	5.79281
CTSA	0.792227	5.97745
ANKRD46	0.791851	3.4426
SLC23A2	0.7906	5.95358
SNX8	0.789374	5.83493
DAG1	0.788723	4.56322
IL17RD	0.782629	4.95311
SFT2D2	0.781771	3.57743
NF2	0.781486	6.42556
LSS	0.776612	5.35719
ENTPD6	0.775101	6.11631
ACSS2	0.773226	6.29764
TENM3	0.772134	5.41162
ZDHHC5	0.771562	5.09024
XKR7	0.769712	3.57462
FASN	0.76688	5.08423
CREG1	0.764423	4.29636
SLC35D3	0.762636	4.31951
PODXL2	0.762581	4.48994
NCAM2	0.762291	4.30989
TPBG	0.761167	4.35427
RHOBTB3	0.758551	4.51506
PLXNA3	0.753411	6.4811
WWP1	0.750978	4.24201
PTPRM	0.748893	4.56717
CDCP1	0.747108	4.59585
PI4K2A	0.742437	5.24506
DAAM1	0.739014	6.36882
PRUNE2	0.73556	2.58821
TPP1	0.730216	5.67161
CD9	0.725916	4.62086
FDPS	0.723947	4.02068
PRNP	0.723872	5.08839
FADS2	0.722739	4.29321
ACAT2	0.720799	5.08337
ATRN	0.719415	4.12196
PTPRG	0.716825	3.79223
MDK	0.715256	4.28241
EHBP1L1	0.715198	5.56445
PLXNA1	0.714661	5.26518
CMIP	0.712581	4.82202
CD55	0.710068	3.87137
GABARAP	0.706057	5.02279
FAM234A	0.704829	3.66982
ABCA3	0.704052	4.57344
CNNM4	0.702546	5.67311
C1GALT1C1	0.700646	4.24788
PTPRF	0.700533	5.98978
FURIN	0.700393	4.68081
KCNH2	0.699184	3.92979
TMEM94	0.698011	5.42795
RHOB	0.69635	4.40066
SPG21	0.695384	3.78593
NF1	0.691718	4.0636
NISCH	0.691711	4.14912
ABHD17B	0.69114	4.30047
MVK	0.690404	4.92199
SLCO4A1	0.689131	5.06025
PKP4	0.688288	5.35661
RETREG1	0.683113	2.624
RAB33A	0.682456	5.49845
SLC12A7	0.681648	6.07292
CLDN7	0.679568	3.36105
BNIP3	0.675265	4.09732
IGF2R	0.67525	4.35511
EMB	0.672769	5.71819
TF	0.672268	1.75391
MAN2A2	0.671817	3.74695
MUC1	0.671048	4.48451
SLC16A1	0.669044	4.10487
REEP1	0.66869	2.51043
GABARAPL1	0.668188	4.32466
QPRT	0.665482	2.65118
DSC2	0.665279	3.74938
NECTIN2	0.657295	3.76726
ATP1A3	0.655979	5.10821
VANGL2	0.653774	4.79122
FADS1	0.650572	4.17364
SHISA2	0.648228	3.49285
PLSCR1	0.647875	2.88578
SDC1	0.647225	1.45933
DOCK10	0.647009	1.95982
ADAM9	0.646631	2.95594
SERPINC1	0.644481	4.2445
SPRED2	0.643555	6.06209
RAB32	0.642915	5.67499
RAB17	0.641751	5.95613
NRXN1	0.637323	1.79483
SLC17A5	0.636938	5.52092
SLC26A2	0.634934	5.56393
SLC7A5	0.634521	5.64188
EPHB4	0.6334	2.60365
AP5Z1	0.63324	3.1377
SPPL2B	0.633073	3.6876
TMEM63C	0.626887	4.78732
SLC12A2	0.626781	6.15468
STOML1	0.626349	3.42879
SNX11	0.62538	3.70442
LNX2	0.624985	3.03939
SLC12A6	0.623827	5.90756
CD99L2	0.622951	3.24855
ATP2C2	0.620413	5.45671
JAG2	0.618783	3.09152
ACSL4	0.6156	4.4103
CTSD	0.615184	4.57752
EPHA2	0.610874	4.05204
VAMP7	0.605308	4.79503
TGOLN2	0.604891	3.98295
RRAS2	0.603571	5.30499
STARD3	0.601792	4.07863
KCNH6	0.601716	2.67554
PTPRK	0.600446	3.73021
GLT8D1	0.599081	5.20038
UBE2L6	0.594428	4.24419
ATP8B1	0.593897	4.90677
MPP7	0.593852	5.07176
GNA14	0.593194	3.48532
SNX3	0.591232	4.83593
SOAT1	0.590494	2.31956
DSG2	0.588246	4.5314
SLC39A10	0.58795	4.72123
FAM234B	0.583862	4.806
NRN1	0.583173	2.40151
LRMDA	0.583171	4.26557
SLC5A6	0.581638	4.84933
NCAM1	0.581277	3.0416
NDRG4	0.580868	3.57102
PLD1	0.580768	3.3019
CALCOCO1	0.575707	4.07706
GNG12	0.573296	4.59953
SLC44A1	0.572319	3.58385
PCYT2	0.571745	4.60631
ABCC2	0.570148	5.45167
C11orf52	0.570134	3.13158
AHR	0.56998	4.28577
SVIP	0.569029	2.7614
ANKH	0.566844	3.73165
TC2N	0.565383	4.08558
PDK4	0.563823	3.25925
SLC9A1	0.562819	3.8017
PTN	0.561098	3.27913
PFKFB2	0.558972	5.45846
TMC4	0.558807	2.82518
DLG2	0.557558	3.91485
PANX1	0.554725	4.27643
HSD17B7	0.55042	3.69131
RAP2A	0.546387	3.98825
CD276	0.544046	3.17803
GNA13	0.543433	3.80746
MFSD1	0.542532	3.66606
HS1BP3	0.542213	4.45818
ALCAM	0.542014	3.78471
PSEN1	0.534837	5.12676
ITGA3	0.534706	4.03824
JUP	0.534189	4.84088
STX2	0.533621	2.92593
PRXL2A	0.533472	1.61607
CDH2	0.532452	2.89093
MVD	0.532314	4.81779
PTK7	0.530875	4.04623
FAM174B	0.530151	2.21141
GPC4	0.529407	3.13859
HSPA13	0.526355	4.88241
AGTRAP	0.523765	3.02656
GNAI3	0.522555	3.45955
SEMA3E	0.522102	3.78285
TNIP1	0.521944	3.0613
TMEM87B	0.520092	4.82777
FAM83F	0.519132	4.2433
STXBP3	0.519128	4.47264
CIB1	0.518473	4.38893
RRAGC	0.517385	4.17606
PLXDC2	0.516373	4.26387
PTPRJ	0.515273	5.46213
NABP1	0.514352	2.78045
HYCC1	0.51406	2.86114
GNA11	0.513973	4.04554
DISP2	0.511688	3.56739
GNAQ	0.508194	3.40819
FXYD3	0.507065	2.97378
WLS	0.506617	3.37583
PARM1	0.506551	3.84245
ST14	0.505883	4.48972
DCDC2	0.505198	3.1003
ANO9	0.504932	4.09123
SLC7A6	0.503941	3.08893
ITGA2	0.503612	3.26157
USP32	0.503543	4.84522
ACSL1	0.503485	5.08633
GPR107	0.502965	4.58351
TM7SF3	0.502572	4.55814
WBP2	0.502357	3.91973
PAPSS2	0.500767	3.49477
PDP2	0.500141	3.67898
MFSD6	0.4997	5.22242
TYK2	0.494205	2.93192
ABCC4	0.494089	3.70748
RP2	0.492517	4.00285
UBTD2	0.492509	3.01227
NSDHL	0.492047	4.16664
PLD2	0.491287	3.37464
IGF1R	0.491109	4.34001
INSR	0.49049	4.79851
TRPM7	0.490483	3.47618
THBS1	0.487948	4.09888
CEMIP2	0.487213	4.13912
AGRN	0.486608	3.93207
YES1	0.484816	3.45134
CTDSP1	0.484464	4.17928
SLC39A6	0.483987	3.18394
MID1	0.483952	3.93591
RASEF	0.480658	4.2995
STX3	0.47723	4.27158
PRSS23	0.476708	4.70122
SNCA	0.474255	2.76992
TMEM184A	0.473893	4.21372
SNAP25	0.473453	3.34431
VAMP8	0.473074	3.89152
CHD5	0.469789	1.41597
TSPAN13	0.469747	2.71013
CNNM3	0.468204	4.82842
ATP1A1	0.46736	5.38281
SPNS1	0.466851	3.13348
GNS	0.466156	3.49978
SCN3A	0.465332	5.35064
BBS7	0.464686	1.65611
CLCN7	0.464247	3.22628
SORT1	0.463659	3.66883
VPS41	0.463507	3.43795
ATP1B1	0.463179	3.90687
ACLY	0.462212	4.19362
PHTF2	0.461723	2.39557
ELAPOR1	0.461241	3.11245
SEMA4C	0.460874	4.07079
LMBRD2	0.459716	4.65471
LRRC8D	0.459218	3.71433
STX4	0.458679	3.1477
ITFG1	0.457722	4.46635
PALS2	0.457516	4.12746
STX1A	0.457061	3.56801
GNAI2	0.455886	4.20583
MTMR3	0.454402	3.93594
TMEM104	0.453128	3.23184
SNAP23	0.448553	3.43784
MT1G	0.448186	0.584601
SMPD1	0.447252	3.23266
GNB2	0.446463	3.45647
MANBA	0.445038	2.80203
EGFR	0.443155	5.26002
STXBP1	0.442703	3.64864
TMEM9	0.442276	2.66039
PTGFRN	0.442089	4.11304
PI4K2B	0.44198	2.88854
ARVCF	0.441718	3.73759
SMPD3	0.441197	4.59196
ITGA1	0.439556	3.54265
GNAI1	0.438716	2.56815
TSPAN15	0.438044	3.78741
ELF3	0.437563	3.3224
CTNND2	0.43734	1.90683
H2BC5	0.437298	0.248133
BTN2A1	0.436653	3.07425
TOLLIP	0.435067	4.87929
ANO6	0.434937	3.94495
LRRC1	0.434664	4.75704
CLCN3	0.432879	3.71567
WDFY1	0.432731	3.37575
RUSC2	0.432609	2.00595
ARL15	0.431376	4.86001
TPRN	0.431319	3.9339
EBP	0.429668	3.03707
ABCA2	0.429399	3.42237
SLC35C1	0.428101	2.38281
RAB9A	0.426678	4.30098
TAP2	0.425979	1.97835
RAB7A	0.4259	3.24945
ALMS1	0.424239	0.98606
MYO1D	0.423734	2.17591
EPB41L5	0.422422	1.95922
ARFGEF3	0.419849	4.2277
RAB22A	0.419675	2.26778
SDK1	0.418415	1.85677
EPB41L1	0.417703	3.07033
TMEM9B	0.417153	1.72016
ATP11A	0.415023	2.61796
CCPG1	0.414847	3.34741
CD59	0.413968	3.00948
UXS1	0.413747	4.21079
LRRC8A	0.413165	4.53039
ABHD13	0.412891	2.26674
RRAGA	0.41288	3.61012
MPP2	0.412863	3.81874
BSG	0.412344	3.10584
GDAP2	0.410356	4.08195
SLC9A6	0.410354	4.38013
LRRC8B	0.409567	3.98023
CPD	0.409254	3.30721
ATP2B4	0.409119	2.13365
GSK3B	0.408887	3.24198
POM121C	0.408012	3.62802
PCSK7	0.407891	3.56711
TACC2	0.40689	3.39682
FMN2	0.406456	1.54083
PALS1	0.405914	4.04373
RAB27B	0.405754	2.32921
LOXL4	0.40533	4.1314
ATP1B3	0.402962	3.17356
HSPB1	0.402216	0.908501
EFR3B	0.40068	3.44453
TTLL7	0.39996	2.45367
GIPC1	0.399186	4.11183
TMEM106B	0.397701	2.43832
PCNX3	0.397354	4.17035
SLC4A7	0.396757	3.70382
SLC4A11	0.395366	3.63491
WDR45B	0.395287	2.62705
MITD1	0.395093	3.34791
GDAP1L1	0.395049	3.50121
CEBPB	0.394894	1.74694
PLXND1	0.394068	4.17791
ADAM10	0.392572	3.77986
NMT2	0.392378	3.75491
SMYD2	0.391849	2.65889
PAIP2B	0.391845	2.15164
PPM1H	0.389574	4.04683
ILDR2	0.389155	3.35059
CPNE4	0.388004	2.28804
UCHL1	0.387603	0.87804
GDF15	0.386937	3.8289
CNTNAP1	0.386502	2.57917
GNAS	0.386091	4.47537
CERS1	0.385553	1.75311
TMEM237	0.384447	2.57343
FRS2	0.383724	4.20267
NR0B1	0.382592	1.77378
PLPP2	0.380827	2.49205
PARP4	0.380529	3.77809
DTX3L	0.380134	3.05841
LAMB2	0.378958	2.2265
APOC1	0.37864	2.29848
PFKFB4	0.376943	3.25254
DHCR24	0.376741	4.02723
FLOT1	0.37649	3.03318
ABCA5	0.376251	3.24292
RNFT2	0.376169	3.42653
LGALS8	0.375629	3.0218
KIAA1549	0.374633	2.73925
FRMD3	0.373628	1.47573
ITCH	0.372102	2.65149
BACH1	0.370782	3.376
LRP1	0.37008	3.6588
ALS2	0.3693	2.30706
TNR	0.369296	2.70705
LSR	0.369124	4.26918
ATG9A	0.369029	3.12982
LMTK2	0.368437	3.24501
STX12	0.368232	2.79789
SIGIRR	0.367799	3.48327
SLCO3A1	0.367341	2.07778
RALA	0.366432	3.44006
LAMTOR1	0.366278	2.47377
GNA12	0.364592	2.40651
EPG5	0.362146	1.83356
DAGLB	0.361843	2.45553
TMEM97	0.361666	1.43327
RPS6KC1	0.361551	2.18862
DENND10P1	0.361446	2.4049
BCL3	0.361161	3.04542
CABLES2	0.360698	3.69852
ZFYVE1	0.360138	2.77564
PATJ	0.35999	2.28
ELOVL7	0.359026	1.29937
LAMP1	0.358876	2.75157
ACACA	0.358437	2.60348
GNG2	0.357638	1.70622
HPCAL4	0.356509	2.47343
TMEM30B	0.353008	3.97959
UVRAG	0.352629	1.92146
GNB1	0.352557	3.12261
MAP1LC3B2	0.352506	4.25499
RAET1G	0.352456	3.57973
STBD1	0.351357	2.17826
CASP8	0.351171	2.4805
CTNNB1	0.350688	4.1717
ZFYVE16	0.350474	2.95848
ZYG11B	0.349022	2.70584
ABCC1	0.34867	3.99954
DVL2	0.348502	4.40598
TSPAN8	0.348452	2.11014
SPPL2A	0.346288	1.9189
PLBD2	0.345858	2.90795
ATP11C	0.344829	2.99119
PPIC	0.343803	3.11453
NPDC1	0.342895	2.54105
PLD6	0.342195	3.67055
VPS13C	0.341731	2.807
FAM110C	0.340056	1.8276
GNAO1	0.338876	2.91801
LRRC8C	0.338819	4.0332
TMEM63B	0.338574	3.33097
CD47	0.338506	2.43376
LIN7C	0.33727	2.92309
FUT1	0.336903	2.80214
PLP2	0.336448	1.06736
RAP1GAP	0.336389	3.21735
CD58	0.336301	1.85764
CDK4	0.336092	4.20051
SLC35B2	0.335943	2.52735
B3GALNT1	0.334037	3.08782
PPP1R3D	0.333382	1.90274
BLTP1	0.333277	3.56935
MAP3K6	0.333231	2.5324
GLB1	0.33255	4.33533
RGS17	0.332245	4.00599
SRC	0.331934	2.93671
DOCK11	0.331364	1.13322
CHMP2B	0.330457	3.52743
ATP6V0D1	0.328764	3.19193
CD302	0.328709	2.64989
ARL8B	0.328601	2.58295
ESRRG	0.32817	2.16207
ANXA2	0.327874	2.03698
KDM3A	0.327627	1.82009
OSBPL1A	0.327534	3.20061
PI4KA	0.327267	1.78774
MCF2L	0.326783	3.33115
EHD1	0.325188	3.98835
WDR81	0.324871	3.36216
MVP	0.323995	3.14877
PRKAR1B	0.323071	2.9706
SNX15	0.322835	2.74817
FAR2	0.322487	1.74128
TCEAL9	0.322369	2.41628
MT1E	0.322357	0.546753
SLC44A2	0.320424	1.35324
PTDSS2	0.319669	2.15669
TMEM30A	0.319287	2.48386
DIPK2A	0.319078	2.57446
ARL5A	0.317958	2.04273
FARP2	0.317402	2.37243
PHYH	0.317206	3.00681
GP2	0.316893	2.35233
SPRY1	0.316023	2.96977
ATP2C1	0.3143	3.7015
BNIP3L	0.313631	1.98726
PARP9	0.313126	2.5251
C1orf226	0.312207	2.58382
GUCY1A2	0.311991	1.91499
ECH1	0.311769	3.40384
RIOK3	0.311665	3.77442
DIP2A	0.310742	2.41735
RAB39A	0.310444	3.46309
TWSG1	0.309907	1.39698
EPB41	0.30963	3.88759
SNX12	0.309568	3.80896
TANC1	0.309262	2.48544
HRAS	0.308362	2.26461
GXYLT1	0.308287	2.6658
NXPH4	0.307674	1.45941
HSD17B12	0.307545	2.23241
SNTB2	0.306935	2.52579
CD63	0.306416	2.57381
NPC1	0.30614	2.484
PLSCR3	0.306033	2.58084
ENTPD4	0.305791	2.98132
DIP2B	0.304996	3.11921
HS3ST3A1	0.304842	3.84828
FA2H	0.304399	2.34488
TMEM115	0.304385	1.21393
SAT2	0.304337	3.33214
NCOA7	0.303906	2.51375
EPB41L3	0.303322	1.63556
PTP4A2	0.302876	2.42155
GGPS1	0.302416	2.27866
B4GALNT2	0.301924	2.7074
ZDHHC21	0.301879	1.47761
SV2A	0.30153	3.84355
RHPN2	0.301275	2.11071
GOLM2	0.301064	3.17716
PAK6	0.300991	2.59618
DIPK1A	0.300335	3.33397
PCM1	0.300122	2.04119
NOS1AP	0.300032	4.10398
GNPDA1	0.299932	2.53338
DNAJC5	0.297864	2.18579
GNE	0.297678	3.68342
WASHC5	0.297089	1.40046
ZDHHC13	0.296716	1.98996
RAB11FIP5	0.29618	3.2517
TBC1D7	0.29563	3.11561
CHST12	0.295472	2.00314
C1orf21	0.295084	2.33466
MGAT5B	0.294062	2.42608
VPS16	0.293146	1.51893
CTNND1	0.292439	2.7015
MID1IP1	0.292411	2.02705
CASP7	0.292196	1.91471
MAP3K5	0.292092	2.37367
CPTP	0.292081	1.73394
CRYBG1	0.291792	3.52766
CLN5	0.291666	2.8238
RNF167	0.291532	2.74351
LIN7A	0.291241	1.62843
TMX2	0.29046	3.2103
NAMPT	0.289714	2.2563
TMEM192	0.289158	3.56398
BLVRB	0.288867	2.53233
KCNB2	0.288551	3.84581
SREBF1	0.28842	3.55749
TAP1	0.288366	1.77622
ADD3	0.28835	2.87554
ITGB6	0.287861	2.19164
CNP	0.287828	4.15415
MPP1	0.287793	2.60387
PLXNB2	0.286087	3.92791
ANXA6	0.286067	0.523508
RMC1	0.285728	1.2731
F2	0.285621	1.98099
RAB23	0.285446	2.16745
DERL1	0.285127	1.39745
NOB1	0.284684	2.00974
AHNAK2	0.284338	0.458571
LRRC28	0.283848	2.96034
COL14A1	0.283283	0.512194
LZTR1	0.282523	2.2151
HSD3B7	0.282067	2.07756
MYO1C	0.281669	1.32232
ZC3H3	0.281386	1.722
TTC28	0.281089	3.41077
EHD4	0.280268	2.59072
DYRK2	0.27959	1.3174
CORO2A	0.278921	0.701925
TMEM168	0.278462	1.14438
B3GALT6	0.278408	2.26271
ZNF277	0.278322	2.46368
OSBPL6	0.278093	1.33131
SNX27	0.277503	3.86392
ANKRD52	0.276969	1.13612
DENND11	0.276053	2.04055
RNF168	0.27424	1.37222
TENT2	0.274074	1.2478
IFRD1	0.273985	1.41247
XK	0.273941	2.00399
APH1A	0.273852	1.26387
MYO1B	0.273692	1.56259
GALNT13	0.273417	2.51158
RAB8B	0.273316	3.33561
PIK3C2A	0.273305	1.61984
RDH11	0.27329	1.68681
EPB41L4B	0.273124	0.861607
FKBP14	0.272956	2.22821
GPR108	0.272926	3.29613
DHDDS	0.272258	1.30995
LLGL2	0.271658	2.60124
SLC12A4	0.271127	3.57014
RPL14	0.271046	0.760186
TRIM47	0.270892	2.43022
TP53I11	0.270425	2.79476
CASK	0.269876	3.03425
NRAS	0.269814	2.73618
PHTF1	0.269628	1.43005
PKP3	0.269169	3.53423
RAB11FIP1	0.268913	3.92956
STX6	0.267838	2.58528
CNKSR3	0.266743	3.28042
LAMB1	0.266553	0.621442
TFE3	0.266371	2.13019
MARK3	0.266104	2.47176
ALDH1B1	0.265319	2.87112
DCUN1D3	0.265315	2.62776
ATP9A	0.264861	1.2523
DSC3	0.264223	0.929437
ALG3	0.263938	1.22369
MEGF8	0.263929	1.53208
MOSPD1	0.263868	1.56465
SNX30	0.263796	2.94088
TSC1	0.263539	3.10651
VPS18	0.262958	2.07364
APOL2	0.262589	2.42288
EFCAB14	0.262227	1.78762
CTNNA1	0.261939	1.96023
PVR	0.261798	2.22292
SPAG1	0.260871	2.22632
RB1CC1	0.26083	2.95911
TMEM87A	0.260532	3.65484
TMEM135	0.259799	1.48997
SLC2A8	0.259355	1.65356
RIOK2	0.259042	2.09014
MARK2	0.258942	1.534
FGF14	0.258856	2.09528
EPB41L2	0.258735	3.66849
TOM1	0.258552	2.39153
ARHGAP39	0.258255	2.66636
UNC13B	0.258115	3.05949
UBASH3B	0.257724	0.647667
CYB561	0.256998	3.30667
GLG1	0.256909	1.91257
SCAMP3	0.256738	2.60118
PELI2	0.256601	1.68834
RAP1GAP2	0.255071	2.85478
KRAS	0.255065	2.04426
ERF	0.255031	2.79218
ITGA6	0.253466	2.0413
MEGF9	0.253345	1.20322
PLEKHF2	0.253215	2.23354
SLC8A2	0.253134	0.601901
STK3	0.25258	2.89483
STX10	0.252564	2.21164
HINT3	0.252248	1.67245
HPS3	0.252017	2.02425
MIB1	0.251942	3.40424
LAMTOR4	0.251488	1.90507
WASHC4	0.251206	1.30519
PLXNB1	0.251103	2.28143
USP33	0.250881	2.67864
NT5C2	0.250071	1.4476
ABHD6	0.250029	1.72068
SCAMP5	0.248593	1.9611
WWOX	0.248464	2.5809
VPS33A	0.248427	0.924182
DCLK1	0.248064	0.98929
NAP1L5	0.247995	1.49347
SMYD3	0.247718	1.21414
MMAB	0.246868	1.09373
CLU	0.246595	3.23907
SCRIB	0.246546	3.04281
PIP5K1A	0.24632	2.0377
KEAP1	0.245909	2.89423
SLC35A2	0.244962	0.971627
GM2A	0.244688	1.55476
IMPDH2	0.244612	2.91324
DUSP3	0.244138	2.63577
ITGAV	0.243824	2.02311
SWAP70	0.243351	2.89044
TM9SF2	0.243306	3.21832
SCAMP4	0.242686	1.93785
ZNFX1	0.242441	1.70912
DTNA	0.241762	3.03539
IFI30	0.241355	1.21777
SLC25A1	0.241259	1.36951
AKTIP	0.241158	2.02194
TRAPPC2L	0.240836	1.97172
RASAL2	0.240669	2.61688
FBXL12	0.240312	1.06978
PGM2L1	0.239609	1.77649
MFGE8	0.239214	1.23447
LIPH	0.239199	1.86652
SARG	0.238785	2.59151
RAB35	0.238743	2.83866
KIAA0319L	0.238274	2.43232
TMEM167B	0.235874	1.14783
RAB8A	0.235867	3.21314
KIF1A	0.23563	3.30263
NEMP1	0.235607	1.75239
CMTM4	0.23505	2.25009
OTULINL	0.235017	1.45498
AKAP11	0.234967	2.61811
NEFL	0.234306	0.60091
PRKCA	0.233912	0.883242
MIPEP	0.232917	1.68969
STXBP2	0.232906	1.72015
SPRTN	0.232404	2.01595
NANP	0.231407	2.47173
DLG5	0.231166	2.09051
MTHFR	0.230886	2.3159
MYO1E	0.230524	0.747722
NAV1	0.230382	2.58364
SNCB	0.230065	2.02565
FASTKD1	0.229902	1.42422
MAST3	0.229664	1.80847
CDK8	0.229662	0.621432
ERBIN	0.22964	2.92651
DUSP11	0.229193	1.44641
AP5S1	0.229069	2.31446
TRMU	0.228994	1.49234
NLRP14	0.228827	0.575339
MARK1	0.228823	1.7153
GPRIN1	0.227992	1.5399
DDX28	0.227918	1.25946
ATP2B1	0.227873	3.20646
USP6NL	0.227385	1.21071
RAP1A	0.227239	2.23684
RAB5B	0.22626	2.28611
STX8	0.226096	1.77791
CHMP4C	0.225921	1.71444
MOSPD2	0.225857	3.30354
LAMP2	0.225834	1.31309
AGPAT4	0.225753	1.11409
SCGN	0.225346	0.686065
FBXL20	0.225241	1.28004
MYO10	0.225117	1.76295
IRF6	0.224948	1.28526
PIAS4	0.224829	1.6634
GALNT14	0.224352	3.11402
TSC2	0.224347	1.7737
SFN	0.224144	1.30324
PTPN3	0.223973	2.28492
JPH1	0.223973	2.06769
PFKM	0.223435	2.07079
ELAVL2	0.222928	0.327461
CFL2	0.222865	1.11611
NR2F2	0.222777	1.42318
KDM4A	0.222613	2.16531
GNG10	0.222502	0.927155
PSD3	0.221766	1.99045
RILPL1	0.221705	1.39769
RTL8C	0.221404	2.02613
PLEKHA1	0.221385	1.72271
SPTBN4	0.221377	1.8718
F5	0.221323	2.21787
PDE5A	0.221297	0.717377
ATP6AP2	0.220573	2.0328
HMGCR	0.220331	2.34954
MFSD11	0.219675	1.78773
C2orf15	0.219653	1.19204
ATG2B	0.219384	2.70221
MICALL2	0.219379	2.77026
HYCC2	0.218391	0.965722
RAB21	0.217834	2.16537
PEPD	0.217821	0.7656
HERPUD1	0.216408	2.12762
FLOT2	0.216306	3.00493
TMEM62	0.216265	1.55329
MOV10L1	0.216183	1.9381
TRIM32	0.216121	2.95235
SLC29A3	0.216058	1.50921
LGALSL	0.215431	1.41626
QSOX2	0.215389	1.73057
PLEKHO2	0.215165	0.682558
CSNK1A1	0.215155	1.06941
SLC25A36	0.215134	1.80724
ANK3	0.215056	1.58786
TBC1D4	0.214679	2.99548
STX7	0.214129	2.23929
PORCN	0.214129	1.13397
ABRACL	0.214112	1.01095
TSPAN1	0.214015	1.07418
CNN3	0.21376	1.44064
PIKFYVE	0.213752	2.12416
COLGALT1	0.212804	2.87316
ST8SIA3	0.212742	2.85126
PIP4P2	0.212387	1.36976
DNAJC13	0.212376	1.33341
SBF2	0.212375	0.996164
ATP9B	0.211604	1.63322
STAT3	0.211428	2.97811
FAM3A	0.211374	2.02089
PTPN18	0.21116	1.53366
HABP4	0.211078	1.50895
SPRY4	0.2106	2.90741
URGCP	0.210534	1.16665
ARHGAP12	0.210081	3.22567
EHHADH	0.209738	1.31286
SSH2	0.20923	2.81956
RPF2	0.209085	1.15094
C1orf198	0.209081	1.82993
ZMYM1	0.209059	1.22774
PKP2	0.209052	1.40313
DYNLT1	0.208871	1.1063
NUCB1	0.208812	1.79115
CCNYL1	0.208633	2.6933
MISP	0.208535	2.09507
DOCK9	0.208494	1.06783
PDK3	0.20834	0.913843
MVB12B	0.208092	2.10427
DLG3	0.208041	2.42939
PIK3C2B	0.207944	1.95968
GNPTG	0.207564	0.959419
FBXO38	0.207483	2.21376
KAT6A	0.207373	1.49909
EHD3	0.207318	2.08196
MON1B	0.206667	1.38288
GGT7	0.206316	2.81502
NEDD4	0.206167	0.954661
RAB40C	0.205963	1.44347
NHERF2	0.205667	2.00841
OPTN	0.205395	2.13922
TM7SF2	0.205372	1.00004
TMEM38B	0.205301	1.31114
SLC12A9	0.205174	3.09055
CDC73	0.204619	2.05272
SYNGR3	0.204544	1.27995
KSR1	0.203993	1.92899
SYP	0.203866	2.60776
CACNB3	0.203604	1.78245
TMTC2	0.20323	0.96281
ATP6V0A2	0.203165	2.62083
TM9SF1	0.202665	2.34287
MROH1	0.202466	0.819641
SMAD5	0.202265	2.15462
PARG	0.202071	1.77413
PLCL2	0.202064	1.41735
GNG5	0.201906	1.33095
RAB19	0.201869	1.82825
MAST4	0.201273	2.13891
TBCE	0.201004	2.08965
ANKFY1	0.200984	2.21629
XYLB	0.200939	1.30388
PRKCI	0.200824	2.45281
FMNL2	0.200576	2.42996
NME7	0.200335	1.70102
ARHGAP10	0.199929	1.17275
LAMTOR5	0.199234	1.35727
OGT	0.19912	2.05082
ATP6V1B2	0.19907	1.97604
TMEM70	0.198994	1.03318
RAB30	0.198762	2.40033
ATG4A	0.198755	1.74758
RAB10	0.198221	2.74239
STUB1	0.19795	2.40855
CPNE3	0.197743	1.76022
POMT1	0.197494	0.921996
THSD1	0.197162	1.0182
BET1L	0.196952	1.57289
HECTD1	0.196909	2.73967
FCF1	0.196798	1.51679
ACSL3	0.196592	1.48111
MIB2	0.196248	0.751093
DOCK4	0.196216	0.804013
CFAP97	0.195776	1.35574
ULK1	0.195769	1.61218
GSK3A	0.195735	1.50945
TMCO3	0.195551	2.2452
TAOK2	0.195539	1.45399
TPST1	0.1955	2.25513
NHSL3	0.195056	1.82431
ULK3	0.1946	1.09058
ERAL1	0.194321	1.48644
NAPA	0.194211	1.52603
IDH1	0.194104	1.99197
TNK1	0.193457	0.67861
PGAP4	0.19339	1.08358
NOA1	0.193357	2.12693
GPAT4	0.1932	0.695103
CPT1A	0.192446	1.33353
DIRAS1	0.19182	1.7167
ATP6V1C1	0.191302	3.02906
PPFIA3	0.1911	2.09461
P2RX4	0.190952	0.964933
DCP2	0.190898	2.39145
SNTA1	0.190682	1.95625
FBXO42	0.190541	1.68204
RAPH1	0.190326	2.7427
G6PD	0.190107	1.6997
SIPA1L2	0.190082	2.32546
CCDC93	0.189651	2.56454
TRAF4	0.189111	1.79759
KIAA2013	0.189102	2.28665
LAMTOR3	0.188634	2.3295
DBI	0.188434	0.664
DMD	0.18833	1.94094
DENND2D	0.188098	0.981485
DDX3X	0.188083	0.928388
PGD	0.187965	2.51443
PRKAA2	0.187825	0.735288
FIG4	0.187813	0.786472
RPL27A	0.187536	0.864148
PRPH	0.187439	0.386213
ELOVL5	0.18703	0.540288
AP3M2	0.18662	1.32378
DGKH	0.186536	1.53898
SLC25A46	0.186231	1.00374
CTSC	0.186229	1.87011
ATP6AP1	0.186142	1.4516
TUBGCP4	0.186067	1.0334
DNAJB6	0.185832	1.53606
ANXA4	0.185787	1.89516
IP6K1	0.185786	2.29822
TANC2	0.185145	1.50774
SHOC2	0.185077	1.09938
RETSAT	0.184829	1.56801
SHC1	0.184533	2.83144
RAB13	0.183998	2.025
B4GALT4	0.183839	2.52899
TSPAN31	0.18367	1.25387
C9orf85	0.183226	0.527377
ATG4B	0.183018	1.25038
GRIP1	0.182926	2.73506
GALNT10	0.182614	1.59031
ESRRA	0.182583	1.60194
UBIAD1	0.182193	1.12658
CSNK1E	0.18219	0.808865
EXTL3	0.181512	2.15953
SCD5	0.180855	1.62058
ST6GAL1	0.180814	1.62611
RAB5A	0.180651	2.38778
PDE8A	0.180578	1.01451
MCOLN1	0.180219	1.78098
PRKACA	0.180218	1.14648
ATP11B	0.180122	1.69088
VAV3	0.179763	2.11594
PC	0.179691	2.34366
HPS1	0.1796	0.917249
CTR9	0.179251	1.55599
FIBP	0.179134	0.994198
MEAK7	0.17902	2.50161
HS2ST1	0.179	1.88051
TRIM25	0.178932	2.71696
GOLM1	0.178684	1.60415
KIF3C	0.178613	1.69245
MICU1	0.178563	1.48149
ZNF385A	0.178307	0.676741
PLS3	0.178293	2.01401
LRRC57	0.178214	2.11715
NPTN	0.178151	0.923202
KCTD3	0.17802	1.87886
KLHL7	0.177685	1.46152
RPS6KA4	0.177559	0.724579
ARL5B	0.177445	0.648959
MPC2	0.177444	0.848453
TUBB3	0.177405	1.73459
PIK3R4	0.177285	0.821289
TIMM17A	0.177253	1.25443
PIK3AP1	0.177102	1.80409
AFDN	0.177057	2.36407
DDX56	0.176125	1.12366
ATAD3B	0.176075	1.45244
ALDOC	0.17604	1.91262
GPSM2	0.175902	0.777541
PIK3CA	0.175721	1.09267
SOX9	0.175612	1.5273
CPPED1	0.175587	0.648978
CDC42SE2	0.175562	1.2043
TTL	0.175332	1.04465
M6PR	0.175306	0.82327
ZDHHC17	0.174763	0.720562
RCAN1	0.174549	0.695377
ZSWIM8	0.174449	1.82454
B4GALT1	0.174375	1.36894
ST7	0.174335	0.836432
NEDD4L	0.174312	1.27411
DSP	0.174233	2.31832
RNF213	0.173732	0.742537
TFB1M	0.173633	1.50556
GYS1	0.173479	0.778722
MANEA	0.173333	1.81816
WDR59	0.173009	1.30212
SV2B	0.172966	2.28464
MACIR	0.172896	1.60574
PRKACB	0.172743	0.833595
SPTLC1	0.172608	2.72951
SLC25A32	0.172514	0.76599
DLG1	0.172357	1.66381
TMEM161A	0.172116	0.738475
KTI12	0.17207	1.74279
LONP2	0.171801	1.20588
NIPAL2	0.171443	1.77608
EIF1	0.171379	1.12913
ZNF765	0.171303	0.857862
MTERF4	0.171219	1.29899
VCPIP1	0.171113	1.71933
CMTR2	0.17068	1.16228
POMT2	0.170577	0.732277
KCTD10	0.170559	1.82045
POF1B	0.170354	1.72458
DRG1	0.170342	1.20025
RUFY3	0.17028	1.77744
PPT1	0.170253	1.89835
RBM4B	0.170161	1.4141
MARCHF5	0.169897	1.27977
SIDT2	0.169616	1.12131
SLC35A1	0.169464	1.27804
TAOK3	0.169462	1.32037
APBB1	0.169361	2.56812
UBR3	0.169245	0.714949
METTL2B	0.168997	2.38701
HSPA12A	0.168873	1.36875
CYFIP1	0.168546	0.944564
CYFIP2	0.168485	0.775115
RAB18	0.168388	1.77164
PXK	0.168236	1.64225
LCP1	0.168177	0.99202
TEX264	0.167875	2.42894
NARS2	0.167732	1.35795
CIAO1	0.167677	0.927645
TMEM102	0.167568	1.82682
STK38L	0.167456	1.15982
ACE	0.1673	0.815344
OSBPL3	0.167242	2.06836
TRIM26	0.16716	2.29427
UCKL1	0.167131	1.50085
PIAS2	0.166893	1.27282
RRN3	0.166813	1.51013
SYNGR2	0.166808	1.63293
BRIX1	0.166729	0.8128
RPL8	0.166535	0.754211
TTC14	0.166514	1.49042
KCNAB2	0.1664	1.1757
NEDD8	0.165654	0.499773
OSBPL2	0.165603	1.33767
RPS26	0.165432	1.1603
AMFR	0.165019	1.74098
PDE12	0.164987	1.80334
NSA2	0.164966	0.857497
GCAT	0.164959	1.07916
ISG20L2	0.164884	0.988756
RIMKLA	0.164713	0.844168
TMEM223	0.164711	0.795596
PLA2G15	0.164686	1.04924
WDR19	0.16438	1.01038
ATP6V0A1	0.164276	2.00809
GCNT2	0.164208	1.64068
STK38	0.164149	1.13871
ALG12	0.16406	0.848562
RPL37A	0.164045	0.969005
DHX37	0.163995	0.764219
C2CD5	0.163477	2.02614
SMG5	0.163377	0.427534
ZNF672	0.163359	1.11156
TECR	0.163316	0.698389
USP8	0.163157	2.09498
TET3	0.163072	1.82232
HPS6	0.162971	0.962033
GRPEL2	0.162802	1.26033
ANKRD50	0.162564	1.4123
RDX	0.162356	2.26199
RANBP6	0.161875	2.05077
HECTD3	0.161836	1.13624
ANKRD28	0.161829	1.09275
B3GNT2	0.161794	1.77956
GAREM1	0.161767	1.2832
RUFY1	0.161654	1.7614
TMEM126B	0.161627	0.804856
VPS13D	0.161547	1.25907
C2CD3	0.161471	1.21688
ASNS	0.16128	0.974137
METTL8	0.161243	1.02021
ITGB1	0.16118	0.929048
RPS6	0.160603	0.757657
USP30	0.16045	1.93249
PLOD1	0.160222	1.57506
CCZ1	0.160003	1.11053
TIGD1	0.159968	1.67421
ITPR1	0.159719	0.831121
AAMP	0.159698	1.29585
PTCD1	0.159584	1.43298
SPRING1	0.159546	0.867818
GPSM1	0.159374	1.40684
NOCT	0.159222	1.22497
INTS6L	0.15889	0.467605
RPL18A	0.158834	0.599889
DTX3	0.158721	1.67218
RAB5C	0.158623	1.86167
SLC35F6	0.158487	0.900951
CBS	0.15846	1.60656
GPRIN3	0.15826	1.42331
GALNT12	0.15818	2.0506
MAP4K5	0.158161	0.765575
MRM2	0.158149	0.92338
RPS11	0.15755	0.635476
NRDC	0.156746	2.28195
DDX52	0.156717	0.868231
PSMB10	0.156472	0.817283
ADAM15	0.156241	1.5801
TRIM9	0.156217	0.468941
SH3PXD2A	0.156068	1.67104
MGST1	0.155733	1.78973
GYG1	0.155726	1.77464
KPNA4	0.155601	1.64439
LTV1	0.155388	0.947005
MARCKS	0.155323	1.45415
CDK2	0.155189	1.21851
SNX13	0.154653	0.88692
HEATR5A	0.153955	0.910317
HBA1; HBA2	0.153953	1.23561
RPL15	0.153816	0.686257
SSX2IP	0.153712	1.30248
POR	0.153643	2.69368
KLHL14	0.153496	0.461303
HCFC2	0.153492	1.3511
RPUSD4	0.152752	1.29612
MTCL3	0.152635	1.10207
SNX33	0.151849	0.764056
RAB12	0.151807	2.23378
ZNF845	0.151796	1.22547
RPL18	0.151792	0.606053
TMEM134	0.15171	0.509635
FN3K	0.151648	2.09693
ABCG4	0.151571	0.975879
BTBD2	0.151251	0.843342
RPS6KA1	0.151207	0.844532
PGS1	0.151182	1.11904
SCAP	0.151106	1.4919
LIMK2	0.150946	0.938516
RIOK1	0.150858	1.52293
GID4	0.150721	1.18811
ANKIB1	0.15038	1.48011
GAB2	0.150267	2.06401
TBK1	0.150004	0.74812
ARL8A	0.14956	1.17739
ZC3H12C	0.14953	1.41701
UBAC2	0.149489	0.970289
RAB33B	0.149468	2.41827
PRKCD	0.149202	1.12541
TBC1D25	0.148738	1.39706
B4GAT1	0.148711	1.04996
LIMCH1	0.14866	1.44628
NFIB	0.148614	0.906805
PIBF1	0.148485	1.97707
SERPINB5	0.148032	0.182918
EEF2K	0.147823	2.03443
RPL13A	0.147729	0.686658
GC	0.147069	1.41382
LTN1	0.147033	1.32504
AP3S2	0.146846	0.862514
SPECC1	0.146449	1.12876
ZNF800	0.146286	0.915822
PSMG2	0.14625	1.70572
SLC18B1	0.146128	0.701202
PLEKHG3	0.146128	1.39829
C18orf21	0.145932	1.38874
ELL2	0.145922	0.807661
RPL26L1	0.145804	1.31114
KLC3	0.145758	1.26134
RAI14	0.145483	1.34001
SMG9	0.145453	2.0716
TYW3	0.145171	0.957833
RPS14	0.145167	1.08889
TOM1L2	0.144659	1.39937
RUFY2	0.144621	1.01364
PATL1	0.144445	0.995259
FYCO1	0.144363	1.68434
EXOC4	0.143871	1.73256
PALM	0.143689	0.639532
AFF4	0.143687	1.92012
WDFY3	0.143624	0.604741
MTMR14	0.14354	0.674933
MVB12A	0.143251	1.33614
TAMM41	0.143156	0.788675
DNALI1	0.143135	0.956476
METAP2	0.142873	1.00358
RXYLT1	0.142845	1.03633
KPNA1	0.142638	1.41439
IDS	0.142559	1.23734
DDHD2	0.142367	1.28158
BCAT1	0.142091	0.477242
MYO6	0.142062	0.93377
RPL32	0.142052	0.75691
CLK2	0.141984	0.837345
VPS39	0.141726	1.34074
CLIC4	0.141603	0.946477
SYNJ1	0.141506	1.12422
SAMD9L	0.141091	0.478429
SMIM26	0.141086	0.959078
SNRPF	0.140994	0.50182
CRBN	0.140869	1.05195
MOXD1	0.140837	0.832766
NUDT11	0.140802	0.590669
ATP7A	0.140768	1.16476
CHN1	0.140613	0.842922
NUDT16L1	0.140278	1.43381
GCLM	0.139965	1.22094
DHX33	0.139687	0.785577
RAC1	0.139647	0.716522
TAPBP	0.139642	1.3366
TRIM46	0.139565	1.04685
DYNC1H1	0.139388	0.910354
TARS1	0.139364	1.24877
TNKS	0.139185	1.04905
RPS2	0.139079	0.793102
DHX35	0.139074	0.718846
SBF1	0.138941	0.978207
FUT8	0.138929	0.980923
NBEAL1	0.138928	0.47124
NCKAP1	0.13846	0.4991
CSNK2A2	0.138271	0.662374
OAT	0.138019	1.2315
PDCD6IP	0.137957	2.00836
DNAJA4	0.137765	0.521622
TAFAZZIN	0.13776	0.863138
NEFM	0.137594	0.248747
ATP6V1H	0.137588	1.41817
CRYBG3	0.137542	0.624507
VIM	0.137541	0.19122
MPDU1	0.137441	0.697089
RPL10	0.137364	0.593176
DRG2	0.137324	0.609429
EXOC6B	0.137315	1.83443
PKN1	0.137242	2.00759
MIEF1	0.137177	1.35824
SURF6	0.137034	1.76182
SEMA4B	0.137004	0.462019
PFKP	0.136698	0.928058
DHX29	0.136668	0.909769
CEPT1	0.13656	0.503764
RPS8	0.136424	0.510721
CLTC	0.136376	0.775854
STAT6	0.136282	1.54068
TENM4	0.136279	0.864817
ARF6	0.136165	2.06615
DDX49	0.136125	0.978619
DENND6A	0.136011	0.898246
RIPOR1	0.135842	1.0963
VWA5B2	0.135822	0.761617
GNG4	0.135795	0.813922
INTS10	0.13565	0.713169
RPL7A	0.135567	0.669184
TNPO3	0.135274	0.918277
WDR62	0.135232	1.62067
TMEM120B	0.135041	0.555345
ACBD6	0.135026	0.72697
PIP4K2C	0.134878	1.75776
WDR7	0.134856	0.896238
THSD7A	0.134785	0.615035
NIFK	0.13473	1.55593
AGL	0.134714	0.755836
CAP2	0.134492	1.79243
MRPL38	0.134441	0.651857
RAB9B	0.134107	1.72758
THAP12	0.134045	1.34617
DDX5	0.133904	0.537771
TTC39C	0.133857	0.767251
NEGR1	0.133789	0.468656
RALB	0.133771	1.88438
TPBGL	0.13371	1.11596
TPPP	0.133707	0.260524
RPS4X	0.133422	0.523407
DMXL1	0.133382	0.911742
BPNT2	0.133136	0.716577
ASB6	0.13293	1.00818
ARMCX2	0.13267	1.14013
CC2D1A	0.132666	1.90805
VPS35	0.132584	1.67169
BMAL1	0.132387	0.94931
RNASEL	0.132373	1.45623
DDX17	0.132289	0.683833
MARCKSL1	0.132268	0.731688
SLC35A3	0.132264	0.569277
ZNF330	0.132192	0.571745
GRB2	0.132122	2.32557
NUP188	0.132122	0.663325
ACOT2	0.132001	0.985311
INO80C	0.131706	0.862656
EIF1AD	0.131684	0.64617
NAA40	0.131561	0.978893
INTS8	0.13148	0.818571
ERICH1	0.131388	1.06208
TAF2	0.131286	0.871388
PDK1	0.131272	0.58895
RC3H1	0.131177	1.42347
PASK	0.131063	1.3281
FKRP	0.131063	1.24724
MGAT4B	0.130927	0.398613
CHD2	0.130874	0.996157
TMEM165	0.130842	1.19662
IFIT5	0.130829	0.67096
ABCD3	0.130812	0.575262
CHD9	0.130743	1.21425
EXOC3	0.130738	1.37187
SLC27A2	0.130721	0.957111
METTL15	0.13039	1.20657
C9orf40	0.130367	1.12366
TMEM39B	0.130299	1.03199
NLRP2	0.130207	0.805159
BTBD1	0.130075	0.875303
TBC1D10B	0.12999	1.86898
MRPL35	0.129705	1.24272
CLUH	0.129695	1.46561
TBCEL	0.129597	1.66622
METTL13	0.129539	0.564229
PUM3	0.12949	0.70826
SORBS2	0.129314	1.16719
UBE4B	0.129283	1.83085
FHIP1B	0.12926	0.59659
TUBGCP2	0.129155	0.685083
DLGAP4	0.129075	0.764339
GALNT1	0.129038	1.99011
SNAP91	0.128913	0.500454
NFATC3	0.128908	1.26701
KBTBD8	0.128803	0.964838
HSDL1	0.128793	0.598381
LGALS1	0.128756	0.192881
HUS1	0.128709	0.76796
NSMAF	0.128686	1.16384
TTC13	0.128668	0.885405
RAPGEF6	0.128611	1.27116
CCDC22	0.128605	2.20853
PISD	0.128377	1.04718
ZFR2	0.128241	1.01331
LGALS3BP	0.128167	1.14588
FAM83G	0.128085	0.838931
LIG4	0.127921	0.894863
RPL27	0.127869	1.01617
RP9	0.12786	0.392494
DDX10	0.127845	0.932639
KIF1C	0.127796	1.64861
SERGEF	0.127503	0.83353
THEM6	0.127325	0.957903
ACO1	0.127301	1.62158
TDRD7	0.127291	1.48071
ACAD11	0.127237	0.863602
ACYP2	0.12718	1.05929
HS3ST1	0.127084	1.82533
DROSHA	0.127078	0.69488
TMSB10	0.126904	0.125398
PHGDH	0.126894	1.70639
SRPK2	0.126859	2.07213
CDC23	0.126711	0.648628
MTHFD1	0.126628	1.00027
FUCA2	0.126351	1.22125
PECR	0.126293	1.31934
FASTKD2	0.126259	1.69407
PRCP	0.126197	0.964335
DENND4B	0.126132	0.601745
POGLUT2	0.126082	1.02297
JUN	0.126027	0.711746
MYCBP2	0.125957	1.42722
MROH9	0.125791	0.441979
RPS15A	0.1255	1.03623
ARAP1	0.125428	0.847967
UTP20	0.125322	0.568536
SYT1	0.125195	1.49129
RPL7	0.125177	0.52276
PLOD3	0.125033	1.59963
SHTN1	0.125005	0.919727
PAXIP1	0.124994	1.13428
BSDC1	0.124941	1.0143
RADX	0.124916	0.692818
FAM3C	0.124778	0.653895
CC2D1B	0.124557	1.82565
MON2	0.124358	0.712152
YTHDC2	0.124314	0.629172
UHRF2	0.124106	0.779676
ATP6V1G2	0.123613	0.472301
ZNF460	0.123572	0.288664
INTS2	0.12356	0.574055
DOP1B	0.123527	0.650617
SCAMP2	0.123523	0.841823
VTI1A	0.123333	1.0802
HELZ2	0.12329	0.700132
SLC25A40	0.123194	0.569234
ZNRF1	0.123054	1.03439
BICDL1	0.123044	0.535555
DOLPP1	0.122989	0.504735
MTCH2	0.122941	0.639911
PPT2	0.122923	0.526456
SNX18	0.122842	1.78633
SLC25A51	0.122782	0.75313
RBM19	0.122657	1.73304
ABCC10	0.122619	1.76396
UTP18	0.12245	0.667748
GPT2	0.122393	0.837158
MGAT1	0.122019	0.690251
SH2B1	0.12195	0.490163
MICALL1	0.121924	1.09714
MTCH1	0.121745	0.726784
CAPN1	0.1213	0.930542
PNPLA4	0.12127	0.743586
RPL4	0.121239	0.511758
ALG1	0.121185	1.09822
CCNY	0.12093	1.77489
UTRN	0.120906	1.34424
NUBPL	0.120868	1.28682
SLFN13	0.120823	0.4396
MBLAC2	0.120739	1.09659
AHCYL2	0.120718	1.34806
PARP12	0.120704	0.662379
LSAMP	0.120703	0.917607
TCTN2	0.120698	0.449736
MYO18A	0.120535	1.58142
GLCE	0.120373	1.3646
ELP1	0.120007	1.27606
LBR	0.119992	0.448085
USP36	0.119952	0.922031
NAA35	0.119845	0.58819
AP3D1	0.119833	0.953862
GALNS	0.119465	1.43155
KPNA3	0.119347	1.73291
IFT70A	0.119229	1.13714
AK4	0.119132	0.580953
ARAF	0.119019	0.748238
IFI35	0.118833	1.26727
TSR3	0.118787	1.30844
MRPS30	0.118722	0.761441
MELK	0.118717	0.524091
GTPBP6	0.118552	0.964422
IFI16	0.118548	0.784303
SPRYD7	0.118495	1.68741
BTN3A2	0.118471	1.05795
GFM1	0.118418	1.63772
RSBN1L	0.118213	1.79823
ETNK1	0.117784	0.809103
WDR76	0.117739	1.2049
ATP6V1G1	0.117655	0.356535
UST	0.117618	0.95447
TBC1D5	0.117471	1.27996
TSPAN6	0.11742	0.647108
GALNT11	0.117251	1.2508
POLG	0.117202	0.778168
ABCF2	0.117133	0.811031
RABIF	0.116916	1.01484
ANKRD26	0.116883	1.0393
PCTP	0.116834	1.39334
ADAM17	0.116701	0.851709
DENND4C	0.11668	1.29603
NOP9	0.116601	0.797203
DDX31	0.116494	0.576929
ABCB6	0.116453	1.25809
TBC1D15	0.116408	0.946047
NFXL1	0.116386	0.7458
RPS13	0.116247	0.690348
TNKS1BP1	0.11609	0.930925
ABL2	0.116077	0.763388
E4F1	0.116008	0.290026
RPS7	0.115869	0.904732
PRKAR1A	0.115838	1.37765
AARS1	0.115837	1.38948
DDX27	0.1158	0.572384
EXOC6	0.115736	0.954134
AMDHD2	0.115471	1.20017
ATP8A1	0.11524	1.27312
DHRS13	0.115151	0.93142
TMBIM4	0.114969	0.180387
TXNDC16	0.114798	1.87521
PAK4	0.114781	0.771935
CHUK	0.114664	0.590025
SEC11A	0.114531	0.577373
SLF1	0.114447	0.422991
WASHC2A	0.114429	1.14772
VAC14	0.114333	0.929816
PLCB4	0.114312	1.89472
TOR3A	0.114252	1.05284
AAGAB	0.114229	0.544006
GET4	0.114189	0.876981
RFK	0.113931	1.19951
TBC1D17	0.113916	1.44894
RPS23	0.113891	0.696616
VPS8	0.113849	0.865037
ENPP4	0.1138	0.747387
CSGALNACT2	0.11379	0.683246
GLRX3	0.113773	0.646408
RFX7	0.113753	0.724537
ATG14	0.113643	0.420171
CSK	0.113571	0.744006
MTO1	0.113534	0.639827
HID1	0.113469	0.77876
TM9SF4	0.1134	1.28529
ME1	0.11339	0.70846
PTDSS1	0.113385	0.448674
MRTFA	0.11325	0.940158
ZMAT4	0.113113	0.456487
KDM2B	0.113075	1.2434
ID1	0.113015	0.50941
PELO	0.11297	0.943839
RBM34	0.11293	0.589101
EXOC2	0.112811	0.961405
RPL6	0.112754	0.397087
FOXA1	0.112692	0.562878
NTPCR	0.112598	0.977189
SLBP	0.112435	0.748723
CPT1C	0.112412	0.536484
ABCD1	0.112369	0.417818
STARD3NL	0.112236	1.32645
SMG1	0.112118	0.584199
ARHGAP5	0.112024	1.24607
SMG8	0.111767	0.798815
PIP5K1C	0.111704	0.601589
GAN	0.11144	0.880796
NDRG2	0.111374	0.670506
PHACTR4	0.111319	0.725087
FUT11	0.111207	0.800426
DDX39A	0.111176	1.65281
EEF1A1	0.111164	1.60482
LRCH3	0.111144	1.48764
TBCD	0.110937	0.664647
VTI1B	0.110912	0.903323
SIK2	0.110809	0.612879
GORASP1	0.110738	0.992633
SNX24	0.110609	0.802931
HIC2	0.110543	0.852461
ORMDL1	0.110496	0.709913
USP3	0.110472	1.1404
PRORP	0.110468	0.655576
RPL34	0.110439	0.602953
KPNA6	0.110304	1.38815
MRPL37	0.110048	0.652951
NDUFB2	0.110029	0.90006
TTF2	0.109993	1.86232
RPL28	0.109833	0.338024
PPM1L	0.109773	1.42577
YIF1B	0.109685	0.451878
ELAPOR2	0.109632	0.790208
INTS6	0.109545	0.544519
ACBD5	0.109525	0.344039
RDH14	0.109511	0.756741
ECD	0.109353	1.39663
TIMM29	0.109329	0.554917
ARHGEF16	0.109187	0.519839
BAIAP2	0.109186	0.48377
WDR6	0.109133	1.32309
PRKCE	0.109051	0.634975
TRAPPC5	0.108947	1.17591
TP73	0.108836	0.451202
AFG2B	0.108832	0.462713
NEPRO	0.108282	0.558971
EVI5	0.108233	1.37322
NDRG3	0.108154	0.96735
KIAA1217	0.108038	1.18564
ENDOG	0.107797	0.835099
ARC	0.107594	0.0821494
RABAC1	0.107536	0.526838
RRP12	0.107206	0.548182
ANO10	0.107164	0.548286
TUBB2B	0.107132	1.35764
AQR	0.107111	0.450591
DDX55	0.107027	0.447373
RPF1	0.106999	0.701762
LRRC49	0.106968	0.680888
ABHD16A	0.106891	0.407202
BLTP3B	0.106856	0.829715
MAP4K1	0.10678	0.450118
DYM	0.106734	0.306022
PIGK	0.106652	0.613658
CAMK2B	0.106615	0.657044
AACS	0.106519	0.834361
ASCC3	0.106506	0.513295
FUNDC1	0.106449	0.665791
FSD1L	0.106396	0.970093
ADD1	0.106315	1.74689
PABPC1	0.106138	1.01457
SH3BP4	0.105921	1.02253
RRM2B	0.105848	0.508511
DHX36	0.105818	0.605431
CLTA	0.105761	0.464012
DNM1L	0.105742	1.12607
LPCAT3	0.105606	0.363782
RPL21	0.105501	0.486498
MAP4K3	0.105473	0.517262
MTG2	0.105339	0.655068
STAT1	0.105319	1.40227
EIF4G2	0.105263	1.56298
VPS26A	0.105236	1.50522
RBM28	0.105211	0.928008
YARS2	0.105204	0.470868
ADISSP	0.104989	1.44852
ARFGEF2	0.104917	1.49314
DCAKD	0.104874	0.575711
ASCC1	0.104832	1.32861
GOPC	0.104766	1.1378
P4HA2	0.104712	0.564214
SLC27A1	0.104692	0.55401
EIF3L	0.104684	0.393297
MISP3	0.104671	0.868788
CRTAP	0.104628	0.799247
RPL19	0.104549	1.32377
DNAJC16	0.10443	0.858854
CHML	0.104381	0.808862
MFN2	0.104341	0.801218
NADSYN1	0.104319	0.525588
AMMECR1	0.104174	0.456692
DHX57	0.104065	0.504602
NDRG1	0.103887	0.32447
SMAD2	0.103835	1.35158
OSBPL8	0.103767	1.43723
ANXA7	0.103737	0.808727
SDHAF3	0.103721	0.480637
PEX16	0.103642	0.34524
ARV1	0.103376	0.529081
CSTB	0.103344	1.06876
XAB2	0.103249	0.571209
MRPL15	0.103206	0.59021
GBP6	0.103172	0.73248
OTUD6B	0.103058	0.506922
RPL24	0.102914	0.45305
OCC1	0.102683	0.479019
PPFIA1	0.102568	1.68298
FER	0.102451	0.695424
TBC1D24	0.102211	1.49432
USP9X	0.102071	0.964775
RPL35A	0.102044	0.305502
AKAP8L	0.101974	0.526533
ATG2A	0.101973	0.921544
CLEC16A	0.101698	0.605736
SELENOO	0.101532	0.462842
NAT10	0.101444	0.443116
SLC27A4	0.101327	0.606796
MTHFD2	0.101085	1.33755
RPL11	0.101068	0.993614
ARRB2	0.101057	1.17167
MAN2B2	0.101009	0.891502
SFXN4	0.100945	0.617389
FNDC3B	0.100852	0.939879
HEATR5B	0.100824	0.612392
USP54	0.100819	0.880874
ABCF3	0.1006	0.902373
SCAMP1	0.100561	0.851927
NSUN4	0.100495	0.399699
DIMT1	0.100386	0.545771
MFF	0.100194	0.564572
NME4	0.100141	1.05717
EIF3E	0.100138	0.676452
MAP3K2	0.099998	0.678079
GTF2H1	0.099931	1.0976
TUT7	0.099868	0.649229
FBXW11	0.099821	0.834189
LRCH4	0.099502	1.44939
ELMOD2	0.099474	0.427893
TMF1	0.09935	0.89218
VRK2	0.099107	0.489688
SMCR8	0.099088	0.835246
MRPL24	0.09902	0.435085
INTS5	0.09902	0.382986
MAFG	0.098986	0.864603
LARS2	0.098816	0.706652
FBXL18	0.098785	0.531774
GOLPH3	0.098759	1.43416
PLCG1	0.098728	0.767582
CEP131	0.098561	0.517853
ZZEF1	0.098494	0.887817
CORO1B	0.098437	1.05819
VAT1	0.098436	0.716668
IFT122	0.098306	0.486027
HSPA1B	0.098223	0.807153
ARL2	0.097959	0.58664
MMS19	0.097944	0.550287
PNO1	0.097849	0.89834
CEP152	0.097814	0.3083
URB1	0.097731	0.453419
CERS6	0.097699	1.18534
DNAJB12	0.097592	0.649241
PHF1	0.09757	0.556029
CAB39	0.097531	1.24043
PTRH2	0.097455	1.42075
USP24	0.097443	0.598741
BASP1	0.097317	0.629066
CUL5	0.097306	0.591613
ANKS1A	0.097296	1.1392
STRBP	0.097238	0.773229
PLEKHG4	0.097183	0.714769
SPAST	0.097059	1.03301
SORBS1	0.096986	0.609466
FHOD1	0.096883	0.621087
NAA16	0.096877	0.431121
PAIP2	0.09665	1.10709
UTP23	0.096627	0.512834
ZFYVE9	0.096598	0.893387
CELF1	0.0965	0.844664
YIPF1	0.096405	0.964475
GALNT3	0.096345	1.56759
YIPF3	0.096329	1.50902
SHQ1	0.096317	1.12143
SLC33A1	0.096316	0.656309
KRIT1	0.09622	0.84509
AUP1	0.096135	0.569077
RSU1	0.096098	1.43713
TRAF2	0.095976	1.35957
RAB6B	0.095713	1.27522
SLC35E1	0.095603	0.35234
DICER1	0.095475	0.851264
MPP3	0.095437	1.31103
RPL7L1	0.095113	0.356679
DPM1	0.095089	0.342277
TEX10	0.095075	0.443244
UBE3C	0.09486	0.333873
MAP4K4	0.094532	1.04104
SAMD9	0.094498	0.46399
PIK3C3	0.094426	0.78067
TRAPPC8	0.094383	0.670705
KDM4B	0.094219	0.451678
MTFP1	0.094211	0.626534
CCDC115	0.094197	0.453106
ZNF598	0.094156	1.56118
APC	0.093976	0.70585
AFG2A	0.093934	0.448537
FAM13A	0.093889	0.602175
RIPK2	0.093844	0.475573
UBE2J2	0.093626	1.15029
ITSN2	0.093479	1.26814
NARF	0.093315	0.850472
SEC24A	0.093279	0.443892
CBR3	0.093161	0.614163
DYNC2H1	0.093103	0.537562
MRPL14	0.093079	0.425757
CDK16	0.092926	0.866475
DERL2	0.0929	0.359296
C19orf47	0.092863	0.623132
NAA30	0.092566	0.617523
ADD2	0.092548	1.7022
TAOK1	0.092505	0.776031
CBLB	0.092489	0.933055
RPP25	0.092437	0.85626
TMUB2	0.092435	0.402777
ATPAF2	0.092342	0.597419
RPL13	0.092321	0.442032
HOOK2	0.092167	0.846884
UPRT	0.092162	0.49864
ESCO2	0.092122	0.954473
CYLD	0.091978	0.903024
WDR46	0.091914	0.414813
PLCB1	0.091887	1.36643
SPG11	0.09179	0.373507
NCK1	0.091779	1.63995
CORO1C	0.091673	1.35546
COBL	0.091628	0.915127
RHOG	0.091588	0.816686
TBC1D30	0.091577	0.66176
RPL3	0.091562	0.367446
TMEM11	0.091544	0.27482
DESI1	0.091521	0.580115
PRKAA1	0.09149	0.521728
TUBGCP3	0.091459	0.403299
MTG1	0.091421	0.553262
RIMOC1	0.091412	0.858955
MAPK14	0.091277	0.963942
CAMK2D	0.091255	0.806541
CAPN7	0.09121	0.569942
SBNO2	0.091138	0.349891
GTPBP2	0.091122	0.66373
XPO1	0.091069	0.687544
ZNF771	0.091006	0.506465
ACOT11	0.090942	0.554624
SYBU	0.090726	0.455239
ZNF292	0.090715	0.967335
HNRNPA1	0.090708	0.722494
SYNM	0.09064	0.150236
FLII	0.090626	0.49872
GPR89B	0.090578	0.336715
RINT1	0.09051	0.333148
XPOT	0.090474	0.680109
ASAH1	0.090469	0.333165
RBMXL1	0.090417	0.402847
SARM1	0.090398	0.570896
PRKDC	0.090334	0.355375
LGALS3	0.09032	0.769667
CERS4	0.090105	0.344504
PSMG1	0.089983	1.23039
ZMPSTE24	0.089933	0.482965
SYN1	0.089929	1.04138
MGAT2	0.089926	0.842354
URB2	0.089874	0.375648
GTPBP4	0.08982	0.315451
LCLAT1	0.089684	0.428272
ERCC3	0.089623	0.420687
GOSR1	0.089616	0.739863
SCYL3	0.089559	1.05475
INTS1	0.089534	0.390961
HEATR1	0.089509	0.420115
[truncated: 5,756 more rows]

## Sheet: Table S3B
Table S3B. Analyzed proteomics data, related to Figure 4B.
	Abundance Ratio (log2): (QGP-1_Torin-1_100nM) / (QGP-1_DMSO)	-log10pvalue
PCLAF	-3.11	17
RRM1	-2.71	17
SCD	-2.64	17
H1-3	-2.54	13.3911
GLUL	-2.51	17
FADS2	-2.44	17
PLA2G3	-2.34	15.6536
EXO1	-2.16	11.8512
MCM10	-2.15	10.0142
HMGCR	-2.12	12.9965
ZNF367	-2.09	9.23087
DTL	-2.07	11.1488
SDHAF2	-1.94	7.42476
CDSN	-1.82	6.9516
CDT1	-1.76	7.89733
SYN2	-1.74	6.22916
TP73	-1.71	5.84652
STARD4	-1.66	5.6905
TYMS	-1.65	5.82002
SLBP	-1.61	13.7785
RRM2	-1.55	13.2111
LDLR	-1.55	6.95373
HSPB1	-1.54	8.73571
FAR1	-1.54	12.5
CLSPN	-1.52	13.6492
BCHE	-1.47	10.8402
HMGCS1	-1.44	13.7728
SKP2	-1.44	4.59823
LAMB4	-1.43	4.36348
LRP8	-1.38	4.65793
NICOL1	-1.38	4.19067
MID1IP1	-1.38	4.5246
DONSON	-1.37	4.06426
DNA2	-1.36	4.51858
KRT10	-1.36	10.6174
SCEL	-1.34	4.79545
GMNN	-1.33	9.09109
SYNE4	-1.33	3.76266
PPM1D	-1.33	5.73339
MYBL2	-1.32	3.69554
MAGEA13P	-1.29	4.85073
ATAD2	-1.28	11.1207
RAD54B	-1.28	3.92653
BLM	-1.26	8.22219
ANTKMT	-1.26	3.47404
TNFSF15	-1.25	4.41509
JAZF1	-1.22	3.34198
CYBA	-1.21	3.39088
UBE2T	-1.2	7.55092
NES	-1.19	9.66434
JSRP1	-1.18	4.09551
TMPRSS11E	-1.17	3.00461
UHRF1	-1.17	7.74795
FAM111B	-1.17	6.94499
CDC25B	-1.16	3.54198
HELLS	-1.15	8.43075
RAD51	-1.15	4.92045
MSMO1	-1.14	4.12759
GZF1	-1.14	3.08093
ORC6	-1.13	7.60681
PRR15L	-1.13	2.85063
APEX2	-1.1	2.92145
CHEK1	-1.09	6.31435
USP37	-1.09	3.04163
SDC1	-1.09	3.74071
SUV39H1	-1.09	2.81632
ESCO2	-1.08	4.0292
LTV1	-1.07	6.21479
CCDC61	-1.07	2.72106
TK1	-1.06	6.26408
PRUNE2	-1.06	3.53855
PMAIP1	-1.06	2.6616
NXPH4	-1.06	2.65321
CD320	-1.05	3.44259
ZFP36L2	-1.05	2.8823
ANKRD52	-1.05	4.65052
PRRG1	-1.05	2.66239
TIMM17A	-1.04	3.12517
GABARAPL2	-1.04	5.85776
BTG2	-1.03	2.44063
CCDC32	-1.03	2.93419
DSP	-1.02	7.3373
FBXO5	-1.02	2.55391
PAIP2	-1.01	4.70814
SC5D	-1.01	2.49212
TCAF1	-1	5.58662
CBFA2T3	-1	2.33864
SELENON	-1	2.40477
POLR1D	-0.98	3.75343
SASS6	-0.97	3.34018
ALKBH7	-0.97	2.76189
SEC14L1	-0.96	4.02688
REEP1	-0.96	2.70675
FKBP14	-0.96	2.71059
KLHDC10	-0.96	2.48689
LRRC49	-0.96	2.26304
MTMR4	-0.95	2.59344
TMEM106C	-0.95	2.17698
MISP	-0.94	4.12958
IREB2	-0.93	5.00134
ELOVL5	-0.93	2.92515
RIOK2	-0.93	4.95262
POLE3	-0.93	4.66299
PNPLA7	-0.93	2.08659
NET1	-0.92	2.00269
FRK	-0.92	3.96362
EMP2	-0.92	2.10965
RAI2	-0.92	2.06542
ASIP	-0.92	1.98964
SLC20A1	-0.91	2.03367
KRT2	-0.91	5.255
SDC2	-0.91	2.47148
TPGS1	-0.91	2.44341
WDR76	-0.9	2.98167
PRKAR1B	-0.9	4.60217
AKAP5	-0.9	2.02643
MCM8	-0.9	1.99866
DCDC2	-0.9	3.23443
FRRS1	-0.89	2.61109
RBBP8	-0.89	4.68779
FPGS	-0.89	2.60948
REX1BD	-0.89	2.12223
PLEKHA7	-0.89	3.2719
SMIM26	-0.88	1.84109
EDRF1	-0.88	2.85691
UGT8	-0.88	4.47428
UBE2H	-0.88	4.52313
PMFBP1	-0.88	1.96591
SLC25A29	-0.87	1.89998
ARHGAP42	-0.87	1.88299
PCP4	-0.86	1.87626
SNAP47	-0.86	1.93353
MT3	-0.85	1.77188
FDFT1	-0.85	4.29748
SCNN1A	-0.85	1.94259
DDX56	-0.85	4.66902
SCD5	-0.85	1.75221
KPRP	-0.85	1.80561
PHTF2	-0.85	2.16095
KPNA2	-0.84	4.28697
ASNS	-0.84	5.22339
CSDE1	-0.84	5.18744
SREBF1	-0.84	3.61247
IGFBPL1	-0.84	1.9295
DNAJA4	-0.84	2.43829
CNTLN	-0.84	2.41732
PROM2	-0.84	1.7478
SGMS2	-0.83	1.79606
SPTB	-0.83	4.8324
LITAF	-0.83	2.32383
CHAF1A	-0.82	4.14904
KRT16	-0.82	1.71434
ANKRD1	-0.82	1.76333
BMT2	-0.82	2.07028
COLGALT1	-0.81	4.17468
SHQ1	-0.81	2.22797
FIRRM	-0.81	1.68724
RIN2	-0.81	2.06575
MUC13	-0.8	2.73062
TPRN	-0.8	1.83636
CDC7	-0.8	1.97472
HPS1	-0.8	2.15924
SQLE	-0.79	3.29549
CEP78	-0.79	2.06914
HSF2	-0.79	1.78798
DNPEP	-0.79	2.1347
CLPTM1	-0.79	3.32445
C1orf226	-0.79	2.20849
ESRP2	-0.79	3.16112
FADS1	-0.79	2.60739
NQO1	-0.78	4.11205
FAR2	-0.78	3.58706
ASPHD1	-0.78	1.53929
NACC2	-0.78	1.55564
KRBOX5	-0.78	2.06681
SH3YL1	-0.78	2.33807
RAP1GAP	-0.78	2.48093
ZBTB2	-0.78	1.50402
GRB10	-0.77	1.99645
HECTD1	-0.77	3.80409
MFSD2A	-0.77	2.21238
ORC1	-0.77	3.65888
RNF187	-0.77	1.55521
SMYD2	-0.77	3.43883
RELT	-0.77	1.61882
CGN	-0.76	4.38701
TTF2	-0.76	3.64515
STMN3	-0.76	3.51694
IPPK	-0.76	1.46978
FBXL6	-0.76	3.03765
CHCHD10	-0.76	1.57101
LARGE2	-0.76	3.28974
KIF22	-0.75	3.53807
CRYBG1	-0.75	2.4773
BRIP1	-0.75	1.46086
NOB1	-0.75	2.83543
RETREG1	-0.75	1.42271
IFIH1	-0.75	1.87933
ACAP1	-0.75	1.96942
STMN2	-0.75	1.46263
PLEKHH3	-0.75	1.48974
ANKRD26	-0.75	1.51275
PLOD2	-0.74	2.37862
AKAP11	-0.74	3.36329
IFI27L2	-0.74	2.61249
HAPSTR1	-0.74	1.84178
FAIM	-0.74	1.37482
NXT2	-0.74	2.00947
RRP36	-0.73	3.30906
TTC4	-0.73	3.79905
PRELID3B	-0.73	1.52814
ECD	-0.73	2.68032
IQCD	-0.73	2.01482
DNAL1	-0.73	1.37267
DDX11	-0.73	1.84472
TRPV2	-0.73	1.4015
MAGED1	-0.72	2.96097
SPTLC2	-0.72	3.87188
SSX2IP	-0.72	2.19234
SNX10	-0.72	1.86732
MAP3K15	-0.72	1.36128
FBXW5	-0.72	1.44491
BMP8B	-0.72	1.34756
EXPH5	-0.71	2.02445
CCDC57	-0.71	1.46236
DYNLT1	-0.71	1.90443
NAV1	-0.71	3.48509
TIFA	-0.71	1.77365
ATAD5	-0.7	3.0947
ECE1	-0.7	1.72474
BARD1	-0.7	1.75017
RHPN2	-0.7	1.56284
TRAF3IP2	-0.7	1.36172
RAPGEF5	-0.7	2.36995
RAD18	-0.69	3.055
SLC43A2	-0.69	1.61897
SERF2	-0.69	1.87521
UCK2	-0.69	2.77546
TET3	-0.69	1.51876
PIAS4	-0.69	1.71136
FASN	-0.69	3.74307
FAM222B	-0.69	1.3162
ZFAND2B	-0.69	1.68586
RAD54L	-0.68	1.43989
SLC29A1	-0.68	1.23693
ANGEL1	-0.68	1.26115
TMEM131L	-0.68	1.29862
SPP1	-0.68	1.28726
FEM1C	-0.68	1.40654
SPDL1	-0.67	1.68879
RAB18	-0.67	3.11134
CCND1	-0.67	1.27318
FBXO40	-0.67	1.52123
EFCAB13	-0.67	1.38441
ATAT1	-0.67	1.34903
CDKN2A	-0.67	1.24929
SESTD1	-0.66	2.73866
RBIS	-0.66	2.70236
PCDHAC2	-0.66	1.22793
CSRP2	-0.66	1.51152
PANK3	-0.66	1.24666
SEMA5B	-0.66	1.15898
PDP2	-0.66	2.24615
RFX7	-0.66	1.59137
SAPCD2	-0.65	1.72791
CDC123	-0.65	2.60904
ABCF2	-0.65	2.94428
AMOT	-0.65	1.35254
PTOV1	-0.65	1.227
RNF168	-0.65	1.8306
RAB26	-0.65	1.18147
PTPRO	-0.65	1.1431
CALCOCO2	-0.65	3.01967
CCSER2	-0.65	2.23957
TRB	-0.65	1.1505
FAM241B	-0.65	1.19358
PRR11	-0.64	1.52976
NOA1	-0.64	2.69147
RFWD3	-0.64	1.29621
TXNDC15	-0.64	1.86255
CFAP74	-0.64	1.20247
C16orf89	-0.64	1.35182
CCDC77	-0.63	1.15042
WDR6	-0.63	1.36879
MEIOC	-0.63	1.39968
MTHFD2	-0.63	3.11652
SPG11	-0.63	1.28794
CAMK4	-0.62	2.53796
USP1	-0.62	2.05316
TMEM109	-0.62	2.50742
RGS3	-0.62	1.72517
BRCA2	-0.62	1.46528
STXBP4	-0.62	2.04579
GATM	-0.62	1.11609
PROS1	-0.62	1.45361
AMMECR1L	-0.62	1.25943
TFF3	-0.62	2.14091
MEA1	-0.62	2.43597
SPPL2B	-0.62	1.84356
TACC1	-0.62	2.35577
SPOP	-0.62	1.06981
TRIM11	-0.62	1.34473
ELOVL1	-0.61	1.25286
COBL	-0.61	1.43684
FAM83F	-0.61	2.51928
SYT4	-0.61	2.46102
ZNF236	-0.61	1.00046
KCTD3	-0.61	2.28336
ERCC6L	-0.61	2.69476
POLR3G	-0.61	1.35606
EIF4G1	-0.61	2.98649
GPBP1	-0.61	1.17082
HID1	-0.61	2.67458
TUBGCP4	-0.61	2.0837
TMEM141	-0.61	1.2403
SLC29A2	-0.61	1.0833
PMM1	-0.61	1.88747
FIGNL1	-0.6	2.09447
CDK4	-0.6	2.31529
BICD2	-0.6	2.35759
ZNRF2	-0.6	1.396
AKR1B15	-0.6	1.01732
TCEAL8	-0.6	1.80695
SLC5A3	-0.6	1.06536
PEDS1	-0.6	1.47695
TEF	-0.6	1.05828
CCDC14	-0.6	1.81654
MKLN1	-0.6	1.58627
MTCL2	-0.6	2.07248
DGCR2	-0.6	1.04852
JARID2	-0.6	1.38589
SLC6A9	-0.59	0.984112
CADM1	-0.59	2.32966
REXO4	-0.59	2.27157
CASP8AP2	-0.59	1.6314
PXMP2	-0.59	1.29854
CLNS1A	-0.59	2.23155
SLCO4A1	-0.59	1.29357
NOP53	-0.59	2.01964
KLHL22	-0.59	1.32858
SYN1	-0.59	2.29569
AACS	-0.59	2.59184
FMN1	-0.59	1.03683
SYNJ2	-0.59	1.4172
BUB1B	-0.58	2.49821
SMIM12	-0.58	2.27361
AGMO	-0.58	1.44084
APOC1	-0.58	2.01325
POLE4	-0.58	0.956151
CCNDBP1	-0.58	0.9788
CEP85	-0.58	2.16802
ASF1B	-0.58	1.57321
GNG10	-0.58	1.28189
RPL27	-0.58	2.69068
CDC20	-0.57	1.40028
RET	-0.57	2.25842
TCEANC2	-0.57	1.55445
DIAPH3	-0.57	2.42196
DNAJA1	-0.57	2.72538
AKIRIN2	-0.57	0.95094
LONP2	-0.57	1.402
PDCL3	-0.57	2.4206
GYG1	-0.57	2.14016
RFC1	-0.57	2.72499
SMURF1	-0.57	0.95284
SPICE1	-0.57	1.06179
ASCL1	-0.57	0.919948
MCRIP2	-0.57	1.00252
FBXO16	-0.57	0.951991
NARF	-0.57	1.28216
SHLD2	-0.57	0.970068
FHIP2B	-0.57	0.978979
GREB1L	-0.57	0.973546
AURKAIP1	-0.57	1.16869
ACACA	-0.57	2.67463
TRMT44	-0.57	1.10286
NOTCH2NLC	-0.56	0.947426
ERAL1	-0.56	2.05493
SLC19A1	-0.56	1.82534
RADX	-0.56	1.23284
KLRG2	-0.56	1.27503
APLP1	-0.56	0.983663
TXNDC9	-0.56	2.09616
RNF26	-0.56	0.950666
DDTL	-0.56	0.897101
HSP90AA4P	-0.56	1.07733
SFSWAP	-0.56	2.14825
TMEM39B	-0.56	1.25172
USP20	-0.56	1.46326
KLHL42	-0.56	1.18873
ARHGEF10	-0.56	1.42946
PLCG1	-0.56	2.04773
MPP1	-0.55	1.23913
DNMT1	-0.55	2.57789
DDX10	-0.55	2.17768
STIL	-0.55	1.19037
BTBD2	-0.55	1.4499
NLRP2	-0.55	2.57383
ADGRG6	-0.55	1.423
GTF3A	-0.55	1.13537
SH3PXD2A	-0.55	1.79512
TMEM135	-0.55	1.31567
SLC7A2	-0.55	0.902504
AKT2	-0.55	2.05958
TRPC4AP	-0.55	0.867688
ABCD3	-0.54	2.10585
CHAF1B	-0.54	2.01356
DHX30	-0.54	2.47179
P4HA2	-0.54	2.01569
DOCK4	-0.54	2.0051
UBE2L6	-0.54	0.873
RAB34	-0.54	0.922029
MYORG	-0.54	0.881761
ORMDL2	-0.54	1.38676
PASK	-0.54	0.982237
AAGAB	-0.54	1.93838
UBE2W	-0.54	1.42193
SSNA1	-0.54	1.59917
MAP7D1	-0.54	2.04454
PKP2	-0.54	2.20832
PAK3	-0.54	0.854986
URGCP	-0.54	1.43298
ZNF593	-0.54	0.9759
FAT3	-0.54	0.874475
MYO10	-0.54	2.04039
FAM111A	-0.54	1.40242
B4GALNT1	-0.54	0.868604
WLS	-0.53	1.62972
BUB1	-0.53	0.822322
RAD51AP1	-0.53	1.15517
SLC2A6	-0.53	1.03398
IMPDH2	-0.53	2.42841
WWP2	-0.53	1.88922
BRCA1	-0.53	1.34903
MTERF3	-0.53	1.39497
PRRC2B	-0.53	2.39775
RRN3	-0.53	1.19665
GPM6B	-0.53	0.889607
TRIM26	-0.53	1.98159
ELOVL7	-0.53	0.830228
NOS1	-0.53	0.979206
EIF2AK1	-0.53	0.882119
CEP131	-0.53	2.31355
TAF1B	-0.53	0.839143
ABCC5	-0.53	0.809277
SCNM1	-0.53	0.967123
TRPS1	-0.53	1.15757
RAPGEF6	-0.53	2.28868
CUL4A	-0.53	1.96306
PCP2	-0.53	1.0722
EDF1	-0.53	2.25279
FDX2	-0.53	1.06431
FOXRED2	-0.53	0.911974
STXBP6	-0.53	0.823375
SIK2	-0.53	1.04406
MAEA	-0.53	1.81394
MUC1	-0.52	1.15859
RIF1	-0.52	2.34648
SPINT1	-0.52	2.23514
DNAJB12	-0.52	1.69182
TIMELESS	-0.52	2.09754
RAB41	-0.52	0.794747
DDX49	-0.52	2.14305
SOAT1	-0.52	0.87645
ARG2	-0.52	1.84424
TMA7	-0.52	1.85926
TOX3	-0.52	0.80298
NAXD	-0.52	1.05444
CYP51A1	-0.52	2.14191
DENND2C	-0.52	0.992894
CMIP	-0.52	1.18092
DCAF4	-0.52	0.857751
KDM4A	-0.52	1.81506
PALMD	-0.52	1.81193
ANLN	-0.51	2.10048
SLC16A7	-0.51	1.10611
CKS1B	-0.51	1.27919
PKMYT1	-0.51	1.78517
CAT	-0.51	1.95709
ACOX1	-0.51	2.31062
CNTN1	-0.51	1.83427
PLEK2	-0.51	0.875807
DDX20	-0.51	2.01363
AMER3	-0.51	1.72926
DNMT3B	-0.51	1.25395
NFASC	-0.51	0.844061
EEF2	-0.51	2.24472
HSH2D	-0.51	0.82539
FRY	-0.51	1.80061
HASPIN	-0.51	1.14913
ZFYVE28	-0.51	0.822438
RAB6B	-0.51	1.61468
FANCG	-0.51	1.07121
C6orf89	-0.51	0.979537
MRTFA	-0.51	1.09261
HRH1	-0.51	0.837592
TSEN54	-0.51	1.38546
SDCCAG8	-0.51	1.08774
TCF25	-0.51	1.68526
COCH	-0.51	1.5688
CDKAL1	-0.51	2.11217
STAT2	-0.51	1.87737
ERICH5	-0.51	1.01756
RPLP0P6	-0.51	0.827914
ZDHHC17	-0.51	0.783273
ARHGAP8	-0.51	0.905989
SALL2	-0.51	0.823741
LRPAP1	-0.5	1.9503
CD151	-0.5	1.90512
POMP	-0.5	1.10217
CAPRIN1	-0.5	2.2146
BAIAP2L1	-0.5	2.1695
RAPGEF2	-0.5	0.922556
RB1	-0.5	1.85484
NSA2	-0.5	1.72667
DHPS	-0.5	1.99405
TFEB	-0.5	0.758535
NAPEPLD	-0.5	0.771104
OIP5	-0.5	0.789489
MAST4	-0.5	0.776758
CLUH	-0.5	2.16986
GEMIN4	-0.5	1.78238
LNX1	-0.5	1.2133
WEE1	-0.5	0.959739
PCDHB14	-0.5	0.75582
UBAP2	-0.5	2.17383
RINT1	-0.5	1.7758
HSBP1	-0.5	1.75938
TEC	-0.5	1.56811
FGF14	-0.5	0.842203
FBXO33	-0.5	0.801315
STK3	-0.5	1.21349
MPP3	-0.5	1.41793
ADAM15	-0.5	2.12065
USP32	-0.5	1.38623
MAP7D2	-0.5	1.7854
AP4M1	-0.5	1.16071
ADGRG1	-0.49	0.994499
CCNB2	-0.49	1.04106
DTX3L	-0.49	1.7859
UQCC3	-0.49	0.75171
ZNF430	-0.49	0.721872
PAK6	-0.49	0.986826
PRIM1	-0.49	1.94904
WRAP73	-0.49	1.02236
CEP152	-0.49	0.961779
AKTIP	-0.49	1.21862
GABRG2	-0.49	1.01251
PPP1R3F	-0.49	0.787489
THAP11	-0.49	0.77556
IP6K1	-0.49	0.949833
LAMB2	-0.49	0.759318
NOPCHAP1	-0.49	1.42928
UCK1	-0.49	0.799588
RAP1GAP2	-0.49	1.2466
AURKB	-0.48	1.6841
EFCC1	-0.48	0.759287
SGO2	-0.48	0.720436
GPR39	-0.48	0.997907
KCTD5	-0.48	1.56228
UNC13C	-0.48	1.47353
OGT	-0.48	2.1166
TCF7L2	-0.48	0.753076
UAP1	-0.48	1.99284
ADAM17	-0.48	1.70959
ISYNA1	-0.48	1.43146
CHML	-0.48	1.00571
PELI1	-0.48	0.737144
SHKBP1	-0.48	0.742848
DYRK2	-0.48	1.25265
RNF10	-0.48	0.988717
CCPG1	-0.48	1.65154
GNE	-0.48	1.62138
DGCR6	-0.48	0.766559
TARBP1	-0.48	0.718916
SIRPA	-0.47	0.963066
LARP4	-0.47	1.55058
BRAT1	-0.47	1.6492
TMEM199	-0.47	1.42457
CDC34	-0.47	1.549
TRIT1	-0.47	1.5874
EGFL7	-0.47	0.916053
FAM32A	-0.47	1.24452
BTF3	-0.47	1.75368
TIMM8B	-0.47	1.28338
PET100	-0.47	1.09928
ZNF675	-0.47	0.784517
ZFAND6	-0.47	0.966957
LATS1	-0.47	0.963375
CRY1	-0.47	0.964061
GPN3	-0.47	0.698291
ALG8	-0.47	0.701005
SIPA1L2	-0.47	0.748036
NOS1AP	-0.47	0.908684
TMCO6	-0.47	0.751777
ZNF595	-0.47	0.864547
ATP6V1B1	-0.47	0.930432
ICMT	-0.47	1.01153
CCDC168	-0.47	0.835695
TTN	-0.47	1.128
KCTD17	-0.47	0.751208
KIF20B	-0.46	1.67648
RELL1	-0.46	0.684873
FASTKD2	-0.46	1.56755
GNG5	-0.46	1.74554
NT5DC2	-0.46	1.84103
CDK2	-0.46	1.3954
EVA1A	-0.46	0.664865
RMI2	-0.46	0.953414
REEP2	-0.46	0.725247
AMFR	-0.46	1.06637
FKBP9	-0.46	1.56524
INPP5J	-0.46	0.689364
BTBD10	-0.46	0.931215
CADM4	-0.46	0.728055
P3H1	-0.46	1.53445
UNG	-0.46	1.08014
OBI1	-0.46	1.51054
APPBP2	-0.46	1.4156
PLK2	-0.46	0.814509
CEBPB	-0.45	0.812304
ECT2	-0.45	1.85201
LOXL2	-0.45	0.91706
ACVR2A	-0.45	0.858285
TOPBP1	-0.45	1.65909
KANK2	-0.45	0.897563
TCF3	-0.45	1.33311
CCDC134	-0.45	1.3578
IPMK	-0.45	0.71602
GNL2	-0.45	1.88272
PHYH	-0.45	1.44443
PSMG2	-0.45	1.50739
MAGEA3	-0.45	0.924495
LIPG	-0.45	0.673954
STAT3	-0.45	1.86805
EHHADH	-0.45	0.695418
RPL39	-0.45	0.717679
ARHGEF38	-0.45	0.831769
REV3L	-0.45	0.906166
EBP	-0.45	0.697408
EIF5A2	-0.45	0.816221
NKD2	-0.45	0.703451
RTN3	-0.45	1.58019
LPCAT1	-0.45	1.47576
ARHGEF28	-0.45	1.16514
BIRC6	-0.45	1.84045
TFRC	-0.44	1.79301
OAT	-0.44	1.78262
KIF18B	-0.44	0.744914
KIF15	-0.44	1.69604
CCDC115	-0.44	1.09784
SLC16A1	-0.44	1.55405
DCAF15	-0.44	0.750917
MRM3	-0.44	1.48665
CRISP3	-0.44	1.40933
ETNK1	-0.44	1.38694
PRIM2	-0.44	1.63443
DPH7	-0.44	0.63182
IMPA2	-0.44	1.31641
ARHGAP19	-0.44	0.655222
RLIG1	-0.44	0.918548
C18orf15	-0.44	0.6438
ARHGAP24	-0.44	0.785465
PAIP2B	-0.44	0.858216
TELO2	-0.44	1.5933
SLC22A2	-0.44	0.711643
ZWILCH	-0.44	1.45498
GDF11	-0.44	0.637306
RABGGTB	-0.44	1.29079
FAT1	-0.44	0.684992
SCN3B	-0.44	0.763134
ACD	-0.44	0.675741
EIF4A1	-0.44	1.8147
SLC26A9	-0.44	0.664357
GINS2	-0.44	1.17403
RAB13	-0.44	1.47979
ZNF511	-0.44	0.833935
KIF1A	-0.44	1.78747
PARD6B	-0.44	0.933993
CDC42BPG	-0.44	1.57244
SULT4A1	-0.44	0.663764
RAPH1	-0.44	1.69807
MTARC1	-0.44	1.26762
SIL1	-0.44	1.59098
B3GNT3	-0.43	0.636279
KIF11	-0.43	1.71547
CDCA5	-0.43	1.10675
NUDC	-0.43	1.7481
WDHD1	-0.43	1.73517
PINX1	-0.43	1.26698
DDX28	-0.43	1.18216
PISD	-0.43	0.984074
TRAF4	-0.43	0.959195
TEX264	-0.43	1.11425
HK2	-0.43	1.76943
FAM234A	-0.43	1.03971
STOX1	-0.43	0.621782
PIBF1	-0.43	0.849546
SNX33	-0.43	0.729239
BRWD1	-0.43	0.67441
MBP	-0.43	0.988638
PLA2G4A	-0.43	0.921483
AP3S2	-0.43	1.38642
SLC35F2	-0.43	0.729756
TOP2A	-0.42	1.64827
MIS18BP1	-0.42	0.837027
FGF13	-0.42	0.745098
NHSL3	-0.42	0.787402
PARP9	-0.42	0.970263
FLVCR1	-0.42	0.965809
PPAN	-0.42	1.39309
POF1B	-0.42	1.69585
DSC2	-0.42	1.36554
TTF1	-0.42	0.701197
PKP3	-0.42	1.68285
CYB5D2	-0.42	0.626277
HOOK1	-0.42	1.66932
LGALS8	-0.42	1.36568
SLX9	-0.42	1.17484
ITPK1	-0.42	1.05365
DYNC2I2	-0.42	0.845434
TIMM23	-0.42	0.813958
RPIA	-0.42	0.871974
SESN1	-0.42	0.622989
REEP3	-0.42	0.85684
BCL2L1	-0.42	1.11467
YTHDF2	-0.42	1.64709
NSG2	-0.42	0.770053
ZNF483	-0.42	0.595529
UNC45A	-0.42	1.66878
TAF1A	-0.42	0.614506
FBXO11	-0.42	0.644184
C2CD3	-0.42	0.834277
SLC7A6OS	-0.42	0.7406
SPATS2	-0.42	1.56564
USP38	-0.42	0.825349
SYS1	-0.42	0.788772
MAGED2	-0.42	1.53739
SRD5A3	-0.42	0.729271
ZNF718	-0.42	0.755678
ABHD13	-0.42	0.582258
GPR158	-0.42	0.791606
LIMK2	-0.42	0.573931
RAB33A	-0.41	0.920332
YME1L1	-0.41	1.64199
DOCK10	-0.41	0.874025
FAM83D	-0.41	0.721119
PKLR	-0.41	0.706038
SAYSD1	-0.41	0.774186
GALNT12	-0.41	0.811518
POLA1	-0.41	1.36354
SPTY2D1	-0.41	1.28842
NOL12	-0.41	0.64931
PEX1	-0.41	1.50972
HSP90AB4P	-0.41	0.693381
TRAF5	-0.41	0.585636
PRORP	-0.41	1.34983
BAZ2A	-0.41	1.49639
UBAC2	-0.41	0.772726
RASSF3	-0.41	1.26424
ALCAM	-0.41	1.5569
CHD9	-0.41	1.28646
ARID5B	-0.41	0.702642
BTRC	-0.41	0.734778
RASGRF2	-0.41	0.572127
CSNK1D	-0.41	0.801676
AP1G2	-0.41	1.29364
SCLT1	-0.41	0.769091
DHCR7	-0.41	1.31354
RNFT2	-0.41	0.610198
TPGS2	-0.41	0.599569
VIL1	-0.4	1.55046
C11orf52	-0.4	0.658556
CLSTN1	-0.4	0.568715
MET	-0.4	1.26075
SOS2	-0.4	0.586773
SFT2D2	-0.4	0.760085
NUFIP2	-0.4	1.54507
MAT2A	-0.4	1.53394
CDC45	-0.4	0.88245
PEX16	-0.4	0.974347
SH2D4A	-0.4	0.870731
POLE2	-0.4	0.926448
TRIM32	-0.4	1.27763
C1D	-0.4	0.939777
NPTXR	-0.4	0.757295
DPM1	-0.4	1.23701
CHM	-0.4	1.26473
NUDCD3	-0.4	1.40001
CRTAP	-0.4	1.03369
ZNF444	-0.4	0.602869
KNTC1	-0.4	1.59804
CCNT1	-0.4	1.26163
CDK5RAP1	-0.4	1.10812
ARSJ	-0.4	0.548005
CCDC28B	-0.4	0.540357
CDK14	-0.4	0.535173
MMACHC	-0.4	0.909532
SIK3	-0.4	1.27495
DENND6A	-0.4	0.876784
PIN4	-0.4	1.22604
AP5M1	-0.4	0.582504
TCF4	-0.4	0.636761
NAA40	-0.4	0.620925
UHMK1	-0.4	0.651377
ARHGEF18	-0.4	1.16549
MASTL	-0.39	1.22118
FRAS1	-0.39	0.577357
SPIDR	-0.39	0.532934
POLE	-0.39	1.34796
RHOBTB3	-0.39	0.94013
NCAPD2	-0.39	1.49389
ECH1	-0.39	1.39062
ALAS1	-0.39	0.83703
NRIP3	-0.39	0.523689
INF2	-0.39	1.21185
UCKL1	-0.39	1.22903
SLC4A11	-0.39	0.898774
OSBPL6	-0.39	0.60765
ZNF431	-0.39	0.541887
PRSS8	-0.39	0.612125
MRPL57	-0.39	1.19727
XXYLT1	-0.39	1.16756
EIF2D	-0.39	1.13313
ZNF484	-0.39	0.727081
TUBG1	-0.39	1.23274
PXMP4	-0.39	0.523083
VPS33B	-0.39	1.31915
ERG28	-0.39	0.948881
MRTFB	-0.39	1.27767
KDM4C	-0.39	0.581717
EIF4E2	-0.39	1.21805
TUBGCP5	-0.39	0.849616
TSR2	-0.39	0.670141
CSNK1E	-0.39	1.43496
NEURL4	-0.39	1.21274
NFATC2	-0.39	0.945451
GABARAP	-0.39	1.20515
KLHL18	-0.39	0.513101
TP53I3	-0.39	0.927397
TRIM37	-0.39	0.830029
ALKBH6	-0.39	0.725525
RAB30	-0.39	1.17116
EIF4EBP2	-0.39	0.78094
TMEM132A	-0.38	0.490692
SMC2	-0.38	1.4171
SH3PXD2B	-0.38	1.30811
TMX2	-0.38	0.814141
SLC7A8	-0.38	0.771889
METTL8	-0.38	0.71414
OBSL1	-0.38	1.19361
ARHGEF2	-0.38	1.44586
FDX1	-0.38	1.16774
PEX3	-0.38	0.840766
KLF16	-0.38	0.70234
ATP6V1C2	-0.38	0.535449
TNRC6A	-0.38	0.972595
ISL1	-0.38	0.507294
PJA1	-0.38	0.697263
TXLNA	-0.38	1.41783
SRPK1	-0.38	1.40744
GLB1L2	-0.38	1.06293
ACTR6	-0.38	0.653074
DTWD2	-0.38	0.502315
ZYG11B	-0.38	1.05346
STK17A	-0.38	0.51385
TLN2	-0.38	1.0374
APBB1	-0.38	0.710237
GRAP2	-0.38	0.653176
HIP1R	-0.38	1.36407
NBEAL2	-0.38	1.19319
HERC2	-0.38	1.42561
POT1	-0.38	0.49704
RAB11FIP1	-0.38	1.44188
SSH2	-0.38	1.17683
RPS11	-0.38	1.43813
IL17C	-0.38	0.681761
SORT1	-0.38	1.17627
FBXO42	-0.38	0.519991
CKS2	-0.37	0.56644
ARFGEF3	-0.37	1.18005
ERBIN	-0.37	1.28726
MARCKS	-0.37	1.40793
SLC12A7	-0.37	1.29006
CCDC137	-0.37	1.1597
HSPH1	-0.37	1.36344
DHFR	-0.37	1.27971
NIBAN2	-0.37	1.32025
CCT2	-0.37	1.38605
ZC3HAV1	-0.37	1.40647
PLEKHG3	-0.37	0.678651
TFB1M	-0.37	1.13577
RASAL2	-0.37	0.806137
TEX2	-0.37	1.26202
NGRN	-0.37	0.768239
DNAJC12	-0.37	1.3846
STX19	-0.37	0.665973
UBL5	-0.37	0.695322
PSMC3IP	-0.37	0.738166
LYRM7	-0.37	0.802764
RBM23	-0.37	0.680461
ANTXR1	-0.37	0.771792
SREK1IP1	-0.37	0.686482
HAUS1	-0.37	0.96353
CEBPZOS	-0.37	0.989896
R3HCC1	-0.37	0.526338
PPIL2	-0.37	1.13262
SCN9A	-0.37	0.647614
CLPB	-0.37	1.26692
DLG3	-0.37	0.77373
TAOK2	-0.37	1.09791
NSUN3	-0.37	0.61051
DST	-0.37	1.39725
MTG1	-0.37	0.664392
IGHMBP2	-0.37	1.16167
ADSS2	-0.37	1.22414
GREB1	-0.37	0.509614
CRYBG3	-0.37	0.561672
SUOX	-0.37	0.694869
GIGYF2	-0.37	1.35053
C1GALT1C1	-0.37	0.745376
TRERF1	-0.37	0.68563
SMG6	-0.37	1.36431
GGA2	-0.37	0.991413
CLIP1	-0.37	1.36326
MAP2K7	-0.37	0.803278
ATXN7L1	-0.37	0.507947
PRRT3	-0.37	0.556292
HIF1AN	-0.37	1.12982
POLR2H	-0.37	1.38322
P4HA1	-0.36	1.34799
CKAP2	-0.36	0.968522
GRSF1	-0.36	1.28851
DEPDC1B	-0.36	0.556299
AIF1L	-0.36	0.990014
DLG5	-0.36	1.07636
ISG20	-0.36	0.995755
NIFK	-0.36	1.18385
LIG1	-0.36	1.33582
NPAT	-0.36	1.08807
DCBLD2	-0.36	0.602039
PSMG1	-0.36	1.10444
RBM34	-0.36	1.20318
COBLL1	-0.36	1.34491
MCTP2	-0.36	1.08506
PTPN2	-0.36	1.06145
EPB41L5	-0.36	1.06381
PODXL2	-0.36	0.833635
MARCHF7	-0.36	0.480313
SYAP1	-0.36	1.37432
BAHD1	-0.36	0.577498
USP22	-0.36	1.07177
RGPD5; RGPD6	-0.36	0.495651
TIMM29	-0.36	1.07645
RNF185	-0.36	0.68393
ARHGAP31	-0.36	0.667139
PABPC1	-0.36	1.31289
SDAD1	-0.36	1.1615
GSTA4	-0.36	1.10199
FGD5	-0.36	0.484068
RAB15	-0.36	0.645341
SFI1	-0.36	0.474975
E2F3	-0.36	0.853589
CASTOR2	-0.36	0.822639
EEF1AKMT2	-0.36	0.55204
UNC93B1	-0.36	0.478642
CAMTA1	-0.36	0.50041
CHST10	-0.36	0.611007
MSL3B	-0.36	0.497649
LRRC45	-0.36	0.506744
GINS1	-0.36	0.651386
LPIN3	-0.36	0.538431
MTMR3	-0.36	1.08159
TTC12	-0.36	0.598622
ZNF180	-0.36	0.466857
DNAJB6	-0.36	1.23845
APOL4	-0.36	0.468881
PREPL	-0.36	1.20922
HROB	-0.36	0.527216
RGS16	-0.36	0.515637
FBXW8	-0.36	0.60065
VMA21	-0.36	0.474925
TYW5	-0.36	0.573667
RETREG3	-0.36	1.13764
PALS1	-0.35	1.04994
SKAP2	-0.35	0.430714
RPUSD4	-0.35	0.45102
RRAS2	-0.35	1.04833
DDX52	-0.35	1.17592
MCM6	-0.35	1.26857
TOX2	-0.35	0.62459
AGPS	-0.35	1.22393
PNO1	-0.35	1.03181
DEGS1	-0.35	0.609718
STAU1	-0.35	1.12093
RPF1	-0.35	1.06083
DDX5	-0.35	1.27115
SGSM1	-0.35	0.64502
TRIM5	-0.35	0.487404
CD58	-0.35	0.497484
RBM41	-0.35	0.63989
PDCD2L	-0.35	0.702742
XRCC3	-0.35	0.459023
SMURF2	-0.35	0.533066
TSHZ2	-0.35	1.04189
PRRC2C	-0.35	1.2591
TBCCD1	-0.35	0.481785
DDX3X	-0.35	1.29833
NAA15	-0.35	1.26687
PHLDB1	-0.35	0.672493
SAR1A	-0.35	1.22802
UBE2O	-0.35	1.25936
GAB2	-0.35	1.0769
DICER1	-0.35	1.10225
BICD1	-0.35	0.910537
ZNFX1	-0.35	0.674831
HECTD3	-0.35	1.0647
RAB33B	-0.35	0.792912
KLHL11	-0.35	1.03578
BICDL1	-0.35	0.509235
CD302	-0.35	0.703792
AUTS2	-0.35	0.63309
MAPK6	-0.35	0.573764
HEBP1	-0.35	0.689889
MPPE1	-0.35	0.466884
AFF1	-0.35	0.72733
S100A4	-0.34	0.814807
CAPN5	-0.34	0.437522
MICU1	-0.34	1.109
VRK2	-0.34	1.00988
TBRG4	-0.34	1.06432
FANCD2	-0.34	1.11109
SCO2	-0.34	0.913707
DDX21	-0.34	1.23225
NCAPD3	-0.34	0.982373
SDHAF3	-0.34	0.696201
BAZ1A	-0.34	1.13844
LTBP4	-0.34	0.440805
JPH1	-0.34	0.600566
MYRIP	-0.34	0.433312
NOM1	-0.34	1.0131
CASP2	-0.34	1.18914
PTCD1	-0.34	0.977537
SUGT1	-0.34	1.2952
PCM1	-0.34	1.1194
KLHL9	-0.34	0.628304
BAG2	-0.34	1.12975
ANKLE2	-0.34	1.11764
UBE2J2	-0.34	0.690614
ASB6	-0.34	0.6126
ZNF106	-0.34	0.542646
CADM2	-0.34	0.643006
RDH10	-0.34	0.456705
FMNL3	-0.34	0.458388
CACYBP	-0.34	1.23307
NCOR2	-0.34	1.01883
DSG2	-0.34	1.08026
RIT1	-0.34	0.448287
CELSR3	-0.34	0.517601
EIF4A2	-0.34	1.09194
MAPK8IP1	-0.34	0.560783
C2CD4C	-0.34	0.648469
ALKBH1	-0.34	0.662203
TONSL	-0.34	0.861346
USP54	-0.34	0.617481
ZNF275	-0.34	0.429448
PTPN13	-0.34	0.991858
RABAC1	-0.34	0.527479
BCL3	-0.34	0.432189
TNK1	-0.34	0.605046
MAP1LC3B2	-0.34	0.802821
TAF6L	-0.34	0.989113
RAB11FIP5	-0.34	0.609957
SLC25A48	-0.34	0.431271
CAMSAP2	-0.34	1.24489
TSPYL1	-0.34	0.679634
RAB12	-0.34	1.04168
ZNHIT2	-0.34	0.553904
LMTK2	-0.34	0.747154
FXR1	-0.34	1.15109
SSR3	-0.34	1.15031
APOH	-0.33	0.724835
TACC3	-0.33	1.10447
GPC1	-0.33	0.527856
PUS7L	-0.33	1.14089
BYSL	-0.33	1.0851
NEDD4L	-0.33	1.20446
TIPIN	-0.33	0.74788
AHSA1	-0.33	1.007
MICAL2	-0.33	0.963429
WWC1	-0.33	0.516726
DNAJC7	-0.33	1.16772
POLA2	-0.33	0.949828
NAP1L1	-0.33	1.10086
TANC1	-0.33	0.960051
TENT4B	-0.33	0.415251
XPNPEP3	-0.33	0.948133
HSD17B4	-0.33	1.19948
PCYT1B	-0.33	0.60358
DNAJB14	-0.33	0.619822
RPAP3	-0.33	1.1899
DNAJC16	-0.33	0.529542
UGGT2	-0.33	0.688968
GGT7	-0.33	0.953536
LAMC1	-0.33	0.973104
PRMT7	-0.33	0.716032
FANCA	-0.33	0.613527
MICAL3	-0.33	0.974688
TCF12	-0.33	0.645631
TNFSF10	-0.33	0.430187
FRMD6	-0.33	0.442286
HIP1	-0.33	1.16909
CPEB4	-0.33	0.724836
NACC1	-0.33	0.982387
RBMX2	-0.33	0.627393
PWWP2A	-0.33	0.930693
EIF3C	-0.33	1.16637
DNAJB4	-0.33	0.934499
XYLT1	-0.33	0.475978
TECR	-0.33	1.08048
ARHGAP26	-0.33	0.965179
OFD1	-0.33	0.723449
RCE1	-0.33	0.565123
AP2S1	-0.33	0.913483
EPPK1	-0.33	1.16276
DGKD	-0.33	0.429136
RALGPS2	-0.33	0.523485
METTL2B	-0.33	0.945032
SIMC1	-0.33	0.441152
ZNF616	-0.33	0.402094
CDK10	-0.33	0.414445
DHX36	-0.33	1.03733
SIRT3	-0.33	0.537491
GP2	-0.32	0.548809
GPATCH4	-0.32	1.0232
RBM47	-0.32	0.594025
APOL2	-0.32	0.904494
ZDHHC20	-0.32	0.511139
MEOX2	-0.32	0.381859
MRFAP1	-0.32	0.714743
C14orf119	-0.32	0.638294
TMEM61	-0.32	0.4168
EPB41L2	-0.32	1.12664
STX2	-0.32	0.378081
GAL	-0.32	0.861587
RAB8A	-0.32	1.01585
OXA1L	-0.32	0.896244
GRK6	-0.32	0.56407
SLC12A4	-0.32	0.913037
WDR62	-0.32	0.686373
CUEDC2	-0.32	0.606936
YARS2	-0.32	1.20857
RAB19	-0.32	0.814975
H3-3A; H3-3B	-0.32	0.708174
TWF1	-0.32	1.11844
MRPL43	-0.32	0.885261
CYCS	-0.32	1.10067
TUBG2	-0.32	0.413039
CMTR2	-0.32	0.704246
ACLY	-0.32	1.11919
LIMD2	-0.32	0.727897
SLC39A3	-0.32	0.50894
MPP2	-0.32	0.412026
ESS2	-0.32	0.820301
RNFT1	-0.32	0.400389
TNS3	-0.32	1.02047
CAMKMT	-0.32	0.561789
ESRRA	-0.32	0.722136
ASCC2	-0.32	0.904435
DNAAF5	-0.32	1.00624
PARP2	-0.32	0.548111
LTN1	-0.32	0.986975
FSD1L	-0.32	0.743365
RPS4X	-0.32	1.10458
WDCP	-0.32	0.539311
EIF3L	-0.32	1.12536
FITM2	-0.32	0.431772
CUSTOS	-0.32	0.597112
PHLDA2	-0.32	0.5376
EIF2AK2	-0.32	1.02943
BAIAP2	-0.32	0.918987
NME7	-0.32	0.838661
TNFAIP8	-0.32	0.550062
SYNGR2	-0.32	0.496531
TRAPPC2L	-0.32	0.724203
UBE2C	-0.31	1.03682
NEU1	-0.31	0.878993
ARHGAP29	-0.31	1.02953
SPECC1	-0.31	1.01549
NCAPH	-0.31	0.967779
KIF21B	-0.31	0.621925
NCAPG2	-0.31	0.788508
MCM2	-0.31	1.09937
MTPAP	-0.31	1.05373
STARD7	-0.31	0.888895
PARD3	-0.31	0.995425
LPXN	-0.31	0.40115
PARP12	-0.31	0.531331
PACSIN1	-0.31	0.893832
PLA2G4B	-0.31	0.390555
KCTD10	-0.31	0.465566
CENPH	-0.31	0.774418
LINGO4	-0.31	0.479801
RPL7L1	-0.31	0.88883
LZTS2	-0.31	0.499918
ELL	-0.31	0.667929
CHORDC1	-0.31	1.08638
CTPS1	-0.31	1.08991
FJX1	-0.31	0.403351
CCDC88C	-0.31	0.859391
CSNK1A1	-0.31	1.12256
LRP11	-0.31	0.531247
MLLT11	-0.31	0.83872
COX18	-0.31	0.540754
CACNB3	-0.31	0.618574
NR2F1	-0.31	0.611243
L3MBTL3	-0.31	0.869478
GPN1	-0.31	0.562134
SETD5	-0.31	0.394001
EVI5	-0.31	0.682621
RIPK2	-0.31	0.369425
DOP1A	-0.31	0.577712
FRYL	-0.31	1.0839
B9D1	-0.31	0.38261
TNKS1BP1	-0.31	1.08043
MMS22L	-0.31	0.40558
ATAD2B	-0.31	0.889347
PDLIM5	-0.31	1.09607
RAB40C	-0.31	0.377012
PRKACB	-0.31	0.750427
KLHL25	-0.31	0.588892
UMPS	-0.31	1.05659
TANGO6	-0.31	0.57086
RTN1	-0.31	0.90259
INCENP	-0.3	0.905301
CCNA2	-0.3	0.843424
SST	-0.3	0.899261
ARHGEF17	-0.3	0.385221
NCR3LG1	-0.3	0.379267
PCNA	-0.3	1.04369
TP53I11	-0.3	0.845848
FANCI	-0.3	1.03451
MAGI2	-0.3	0.85336
HOXB7	-0.3	0.393158
STXBP5L	-0.3	0.50565
NENF	-0.3	0.894741
DCK	-0.3	1.03655
LYN	-0.3	0.67863
BRIX1	-0.3	0.865212
CARMIL1	-0.3	0.946444
MICU2	-0.3	0.587315
ZNHIT6	-0.3	0.489816
OAS3	-0.3	0.625648
MORF4L1	-0.3	0.952409
AHR	-0.3	0.815565
EHMT1	-0.3	0.969769
PHACTR2	-0.3	0.473615
LIMCH1	-0.3	1.02752
ASTE1	-0.3	0.394945
HSP90AA1	-0.3	1.04869
BCAM	-0.3	0.996101
TTC7A	-0.3	0.458427
SRPRA	-0.3	1.03652
METTL5	-0.3	0.846666
DNMT3A	-0.3	0.850527
TTC13	-0.3	0.822932
STAB1	-0.3	0.392229
IP6K3	-0.3	0.381075
NLE1	-0.3	0.818591
ALMS1	-0.3	0.844502
RGPD8	-0.3	0.568187
TMEM25	-0.3	0.378958
COL27A1	-0.3	0.388273
ATP6AP2	-0.3	0.781718
GRB2	-0.3	1.03707
HGH1	-0.3	0.70931
DIRAS1	-0.3	0.491565
RAB43	-0.3	0.407689
UEVLD	-0.3	0.929319
DCX	-0.3	0.91041
TMEM161A	-0.3	0.35388
SIPA1L3	-0.3	0.886423
HSPA4L	-0.3	1.02907
GAB1	-0.3	0.372852
C15orf39	-0.3	0.367878
NRXN1	-0.3	0.999695
TMEM9	-0.3	0.47088
SZRD1	-0.3	0.59117
CLASP1	-0.3	1.04813
YOD1	-0.3	0.499709
GKAP1	-0.3	0.556956
FKBP10	-0.3	1.0018
PACSIN2	-0.3	0.919583
AURKA	-0.29	0.793328
SLC16A12	-0.29	0.420045
SSBP1	-0.29	0.829118
DDC	-0.29	0.910987
TJP2	-0.29	0.99364
MIS18A	-0.29	0.487562
DDR1	-0.29	0.674918
SHCBP1	-0.29	0.497445
NHERF1	-0.29	0.875507
ATF6	-0.29	0.54228
MCM7	-0.29	0.983833
UQCC6	-0.29	0.490447
C19orf53	-0.29	0.889823
CD2AP	-0.29	0.97018
NRDC	-0.29	1.00128
XPR1	-0.29	0.509878
SLC39A14	-0.29	0.698017
SATB1	-0.29	0.568629
YBX3	-0.29	0.658107
LRRC8C	-0.29	0.492137
ACBD6	-0.29	0.627452
FASTKD5	-0.29	0.868723
SPC24	-0.29	0.797628
SOX5	-0.29	0.903562
SLK	-0.29	0.994782
E4F1	-0.29	0.483923
RPL6	-0.29	0.977819
RPL37	-0.29	0.694142
ZDHHC21	-0.29	0.394987
MRPL35	-0.29	0.695688
ZNF689	-0.29	0.527825
ACAP3	-0.29	0.493076
BMAL1	-0.29	0.535723
PARVB	-0.29	0.48604
ALAD	-0.29	0.634291
FAM168A	-0.29	0.490919
CHD8	-0.29	1.00993
GRAMD2B	-0.29	0.439517
RPS9	-0.29	0.967406
KIF21A	-0.29	1.00259
GTPBP8	-0.29	0.331894
CAMSAP3	-0.29	0.868485
FBXO21	-0.29	0.490794
SMAP1	-0.29	0.631833
PLEKHA8	-0.29	0.451938
PLOD1	-0.29	0.910655
ERC1	-0.29	0.972083
CC2D1A	-0.29	0.958056
MFHAS1	-0.29	0.356886
FAM8A1	-0.29	0.438426
CLOCK	-0.29	0.411034
NADK	-0.29	0.641046
MYO18B	-0.29	0.374807
NUDT12	-0.29	0.803397
RABGGTA	-0.29	0.937879
ST7	-0.29	0.61745
GRHL1	-0.29	0.346618
KRT1	-0.28	0.821408
SDC4	-0.28	0.451805
NMI	-0.28	0.683927
FGD4	-0.28	0.995987
NR0B1	-0.28	0.601945
MPP7	-0.28	0.756578
TMEM51	-0.28	0.338707
CENPJ	-0.28	0.463641
STEAP3	-0.28	0.589018
GNA11	-0.28	0.842006
HSDL2	-0.28	0.944191
KIF1C	-0.28	0.767801
RAB23	-0.28	0.736773
BCL9L	-0.28	0.591831
PACSIN3	-0.28	0.473761
PPAT	-0.28	0.842967
TRMT61B	-0.28	0.557678
GNL3L	-0.28	0.908096
SOX13	-0.28	0.723539
EXT2	-0.28	0.51723
DAZAP2	-0.28	0.353545
WDR54	-0.28	0.511723
PLCB4	-0.28	0.96123
UBE2E1	-0.28	0.746206
CCT7	-0.28	0.913234
TRAFD1	-0.28	0.463951
TMED8	-0.28	0.763615
SETD6	-0.28	0.52428
HYCC2	-0.28	0.396466
ABHD5	-0.28	0.342459
HTATIP2	-0.28	0.881382
HUS1	-0.28	0.547526
ARHGAP32	-0.28	0.777335
POC5	-0.28	0.699423
USP8	-0.28	0.873268
SEC61A2	-0.28	0.359614
PLRG1	-0.28	0.856507
DGKZ	-0.28	0.483873
MRPL27	-0.28	0.73197
FBF1	-0.28	0.413133
MRPS2	-0.28	0.870865
MMTAG2	-0.28	0.631887
CORO1B	-0.28	0.920649
TBC1D25	-0.28	0.421207
RANBP9	-0.28	0.759654
COX7C	-0.28	0.759498
TJP3	-0.28	0.68479
CELF4	-0.28	0.407733
MON2	-0.28	0.92154
LIPA	-0.27	0.766517
RAB29	-0.27	0.336653
TMOD1	-0.27	0.399044
ACBD5	-0.27	0.933182
METTL17	-0.27	0.331693
HTRA1	-0.27	0.443453
GCNT1	-0.27	0.505376
NCAPG	-0.27	0.798118
PEX14	-0.27	0.570992
METTL9	-0.27	0.528822
COA5	-0.27	0.455093
KDF1	-0.27	0.400374
OCC1	-0.27	0.438938
VRK1	-0.27	0.902493
COX7A2L	-0.27	0.740028
POLRMT	-0.27	0.806103
KCNH7	-0.27	0.320688
POR	-0.27	0.877733
PAXIP1	-0.27	0.568228
CFL2	-0.27	0.40599
ITGB1BP1	-0.27	0.395284
ANAPC13	-0.27	0.337047
LDAH	-0.27	0.443763
UBAP2L	-0.27	0.89261
NCDN	-0.27	0.751408
PIK3C2A	-0.27	0.883295
MOSPD1	-0.27	0.320437
MAP3K4	-0.27	0.641956
RABGAP1	-0.27	0.834805
GID8	-0.27	0.715462
ABT1	-0.27	0.448457
YIF1B	-0.27	0.389693
LRCH3	-0.27	0.716832
PLEKHJ1	-0.27	0.686409
USB1	-0.27	0.440155
MFSD10	-0.27	0.498752
BSCL2	-0.27	0.447164
REEP6	-0.27	0.34208
EEF1A2	-0.27	0.889294
ITCH	-0.27	0.8597
CAMK1	-0.27	0.452462
ZNF281	-0.27	0.767057
MRM2	-0.27	0.420531
RPL3	-0.27	0.894511
CDC23	-0.27	0.718874
CNNM3	-0.27	0.741901
KIAA1549	-0.27	0.550961
DBN1	-0.27	0.90682
QSOX1	-0.27	0.867968
BTBD9	-0.27	0.312632
FIBP	-0.27	0.779779
TMT1A	-0.27	0.437981
PELO	-0.27	0.71937
TRAPPC5	-0.27	0.521499
SELENOO	-0.27	0.684181
LRRC40	-0.27	0.864059
PIGX	-0.27	0.326237
ALPK3	-0.27	0.640183
FBXO9	-0.27	0.520707
NDUFA6	-0.27	0.831244
AMOTL1	-0.27	0.514724
RPS3	-0.27	0.899336
TRIO	-0.27	0.768622
RPS27	-0.27	0.776031
CFAP298	-0.27	0.728226
PCSK1N	-0.26	0.725849
NUFIP1	-0.26	0.402336
DDX47	-0.26	0.808233
KIDINS220	-0.26	0.713225
SULT1C4	-0.26	0.315259
SIPA1L1	-0.26	0.610529
DPP10	-0.26	0.684974
EFHD2	-0.26	0.870621
ATPSCKMT	-0.26	0.313378
RTF2	-0.26	0.812241
CCDC7	-0.26	0.364986
SLC25A17	-0.26	0.386939
CENPS	-0.26	0.406375
FBXW11	-0.26	0.515762
FARP2	-0.26	0.685411
CBFA2T2	-0.26	0.651226
GUCY1A2	-0.26	0.440064
DLG1	-0.26	0.766928
SLC4A2	-0.26	0.482841
STRAP	-0.26	0.831212
KCTD16	-0.26	0.735359
PKN1	-0.26	0.750939
TRIM16	-0.26	0.905863
MAD2L1	-0.26	0.69441
ARMCX2	-0.26	0.822712
MINDY2	-0.26	0.313501
HSP90AB1	-0.26	0.854074
CCDC39	-0.26	0.417975
PPP2R3B	-0.26	0.323021
CSNK1G3	-0.26	0.689682
POC1A	-0.26	0.445959
TXNDC16	-0.26	0.394472
PLEKHA3	-0.26	0.434619
DENND1A	-0.26	0.715525
RANGRF	-0.26	0.696702
STAU2	-0.26	0.884939
CCT4	-0.26	0.823713
FBXO38	-0.26	0.558244
APBB2	-0.26	0.313455
ZBTB1	-0.26	0.335735
NFAT5	-0.26	0.353376
MAP3K20	-0.26	0.419935
CUL7	-0.26	0.636638
SLC2A1	-0.26	0.508181
RAB3GAP2	-0.26	0.853451
LZTR1	-0.26	0.426378
PEX6	-0.26	0.38481
ELAVL2	-0.26	0.315012
CGNL1	-0.26	0.698123
PPP2R3A	-0.26	0.42546
ENKD1	-0.26	0.310764
RSBN1L	-0.26	0.863086
NACA	-0.26	0.815312
KSR2	-0.26	0.52573
YAF2	-0.26	0.419735
SH3BGRL2	-0.26	0.480252
TTC9C	-0.26	0.623229
MITD1	-0.26	0.406949
ONECUT2	-0.26	0.483396
BRWD3	-0.26	0.302955
NOCT	-0.26	0.500903
SH3GL1	-0.26	0.847049
ARHGAP35	-0.26	0.765277
RPS7	-0.26	0.833136
UBR3	-0.26	0.654408
CBLB	-0.26	0.701043
ABHD16A	-0.26	0.680522
GPAM	-0.26	0.430237
INPP5A	-0.26	0.642097
PPP3CB	-0.26	0.435636
C16orf87	-0.26	0.372598
RPS15	-0.26	0.822184
WRN	-0.26	0.681477
AGTRAP	-0.26	0.349151
ELOB	-0.26	0.687817
METTL15	-0.26	0.349319
PIK3C2B	-0.26	0.432021
ANKFY1	-0.26	0.82439
PPP1R13B	-0.26	0.44531
AHCY	-0.26	0.834086
GPHN	-0.26	0.700658
FXYD6	-0.26	0.302373
KRT19	-0.25	0.790847
FOXM1	-0.25	0.336099
NEFH	-0.25	0.307085
OSTF1	-0.25	0.647218
KLHL7	-0.25	0.396932
QPCT	-0.25	0.578815
AK6	-0.25	0.46621
ZNHIT3	-0.25	0.364138
TPT1	-0.25	0.825339
TOMM20	-0.25	0.609838
ALDH18A1	-0.25	0.819708
USP10	-0.25	0.758183
B4GALT1	-0.25	0.492451
G3BP2	-0.25	0.787384
DHX33	-0.25	0.648139
TRMT112	-0.25	0.749857
EEF1A1	-0.25	0.792838
DHRS7B	-0.25	0.84331
NUP188	-0.25	0.869268
PRICKLE2	-0.25	0.401707
ING5	-0.25	0.49131
DOT1L	-0.25	0.390781
IMP4	-0.25	0.402535
ZFYVE16	-0.25	0.716466
TBC1D19	-0.25	0.305106
STXBP1	-0.25	0.803904
SLC6A6	-0.25	0.510479
MAPKAPK2	-0.25	0.666984
CCT5	-0.25	0.788593
MSH6	-0.25	0.81892
EFR3B	-0.25	0.419013
CDK5R2	-0.25	0.42314
AKR1E2	-0.25	0.280988
PWWP2B	-0.25	0.30849
FTSJ1	-0.25	0.582227
DYM	-0.25	0.653444
ARMC5	-0.25	0.269182
GPAT3	-0.25	0.531635
TBCE	-0.25	0.822742
RPL18	-0.25	0.70296
PRKAA2	-0.25	0.40982
ASDURF	-0.25	0.636672
UTP23	-0.25	0.586972
TBC1D1	-0.25	0.398992
DNMBP	-0.25	0.539836
SNCAIP	-0.25	0.270829
PTK7	-0.25	0.723232
MYH14	-0.25	0.781919
SMYD4	-0.25	0.285443
KTI12	-0.25	0.500474
ATXN7L3B	-0.25	0.392967
PRDM10	-0.25	0.299642
SNTA1	-0.25	0.435149
CHD7	-0.25	0.669385
MAGI1	-0.25	0.791334
WHAMM	-0.25	0.413766
PRKAR1A	-0.25	0.786451
MRPL22	-0.25	0.545816
FAM86B2	-0.25	0.371997
TSEN34	-0.25	0.376379
DEPDC1	-0.24	0.375606
PHF19	-0.24	0.366296
RLF	-0.24	0.611603
SH3BP4	-0.24	0.788078
CAP2	-0.24	0.51314
PLXNB2	-0.24	0.6562
SLC5A6	-0.24	0.382168
PLEKHA6	-0.24	0.633401
MARVELD3	-0.24	0.42159
APC	-0.24	0.742653
GLRX2	-0.24	0.306015
CNP	-0.24	0.749357
HSPBP1	-0.24	0.649715
KIF5C	-0.24	0.775475
RASSF7	-0.24	0.335732
GTPBP4	-0.24	0.779837
MCM4	-0.24	0.773445
RCCD1	-0.24	0.456015
KIFBP	-0.24	0.698567
NUP107	-0.24	0.762123
FAM3A	-0.24	0.370333
FAM50A	-0.24	0.665841
LNX2	-0.24	0.319824
TRPM4	-0.24	0.333383
P3H4	-0.24	0.51807
MAPK14	-0.24	0.492674
VPS4A	-0.24	0.712238
HPS5	-0.24	0.496407
CC2D2A	-0.24	0.280159
COX14	-0.24	0.293415
SMIM8	-0.24	0.291939
EIF3A	-0.24	0.74293
FBXW7	-0.24	0.384246
RPL27A	-0.24	0.688229
SNX24	-0.24	0.387313
TTI2	-0.24	0.605674
KRTCAP3	-0.24	0.307058
UBE2J1	-0.24	0.612446
SERPINB5	-0.24	0.271753
KIN	-0.24	0.612969
ANKRD13B	-0.24	0.27645
TEFM	-0.24	0.443819
THUMPD3	-0.24	0.645941
MRPL14	-0.24	0.623496
ZNF324	-0.24	0.249203
MTA1	-0.24	0.80968
IL13RA1	-0.24	0.285546
HSD17B7	-0.24	0.622149
TYW3	-0.24	0.481704
ELP5	-0.24	0.433926
EIF3E	-0.24	0.726573
RBM19	-0.24	0.642484
CT45A5	-0.24	0.338968
YIPF5	-0.24	0.663984
FDPS	-0.24	0.752146
LMCD1	-0.24	0.578007
ODAD4	-0.24	0.27347
RPS24	-0.24	0.736886
KMT2C	-0.24	0.454065
ASCC3	-0.24	0.769543
AGAP3	-0.24	0.616885
STRIP1	-0.24	0.776316
ARAF	-0.24	0.647474
CAPN7	-0.24	0.602865
CLK3	-0.24	0.621634
YTHDF3	-0.24	0.665314
TMEM35A	-0.24	0.427174
AGPAT4	-0.24	0.368241
TUBGCP2	-0.24	0.744234
ANKS1A	-0.24	0.767369
PMS1	-0.24	0.719273
VMP1	-0.24	0.383922
ABCF1	-0.24	0.778648
PAPSS1	-0.24	0.746743
NKIRAS1	-0.24	0.344777
CERS4	-0.24	0.469401
LFNG	-0.23	0.576304
MPZL1	-0.23	0.438745
ZNF703	-0.23	0.583211
GALNT10	-0.23	0.41975
TMEM120A	-0.23	0.35853
MCMBP	-0.23	0.618175
AGA	-0.23	0.360116
PES1	-0.23	0.685643
ZWINT	-0.23	0.402059
SLC22A17	-0.23	0.252837
TRIM68	-0.23	0.640108
DIS3L2	-0.23	0.713665
PCDHGB2	-0.23	0.320501
NSD1	-0.23	0.567963
MFAP3	-0.23	0.264967
SYNJ1	-0.23	0.592075
DNAJB1	-0.23	0.712985
NGF	-0.23	0.530556
IQGAP1	-0.23	0.73163
ZNF277	-0.23	0.394079
MAP4K4	-0.23	0.60914
GRHL2	-0.23	0.744561
ADCY3	-0.23	0.339328
PPL	-0.23	0.682288
PPID	-0.23	0.737532
DLGAP3	-0.23	0.26208
RPL10	-0.23	0.737411
MMP10	-0.23	0.36185
CHPF2	-0.23	0.546883
BCAR1	-0.23	0.611317
SLAIN1	-0.23	0.331152
HSPG2	-0.23	0.25176
RGS12	-0.23	0.577074
THADA	-0.23	0.549665
UNC5A	-0.23	0.256663
MRPL23	-0.23	0.426434
CTDSPL2	-0.23	0.51271
WDR7	-0.23	0.652021
PRPS1	-0.23	0.686876
ZBTB12	-0.23	0.252503
RPL23	-0.23	0.729216
ANKRD17	-0.23	0.787841
CLCN6	-0.23	0.365827
ZNF776	-0.23	0.264541
TMEM97	-0.23	0.565526
TBC1D20	-0.23	0.347743
HOXC13	-0.23	0.271416
TSC2	-0.23	0.59255
PGAP4	-0.23	0.414177
HEATR6	-0.23	0.444859
QSER1	-0.23	0.455975
GAPVD1	-0.23	0.67547
MRPS5	-0.23	0.646899
PIGU	-0.23	0.526206
RNF25	-0.23	0.569695
SEC11A	-0.23	0.694481
TRIM3	-0.23	0.593325
VCL	-0.23	0.713461
SAR1B	-0.23	0.392982
GLCCI1	-0.23	0.392442
CDC42SE2	-0.23	0.306024
BRD2	-0.23	0.58876
NEIL2	-0.23	0.314855
MEGF8	-0.23	0.393705
TANC2	-0.23	0.580426
PDGFRL	-0.22	0.329559
ADM	-0.22	0.248356
NRSN2	-0.22	0.273177
KIFC1	-0.22	0.729321
RBL1	-0.22	0.296885
DIP2B	-0.22	0.6613
NAAA	-0.22	0.390839
GIPC1	-0.22	0.610952
SHB	-0.22	0.244141
PDE5A	-0.22	0.344037
DNAJC4	-0.22	0.249579
ISG20L2	-0.22	0.560541
EPN3	-0.22	0.253299
ACTN4	-0.22	0.6856
CCNH	-0.22	0.584345
DDX27	-0.22	0.689322
TP53BP2	-0.22	0.56493
FZD6	-0.22	0.339825
JAK1	-0.22	0.630542
SRFBP1	-0.22	0.593636
HAUS8	-0.22	0.558686
ATP1B3	-0.22	0.555061
EHD4	-0.22	0.68455
FAM110C	-0.22	0.25373
MAD2L2	-0.22	0.459145
ATF7IP	-0.22	0.747285
TBC1D16	-0.22	0.339915
MGAT1	-0.22	0.403483
RPL34	-0.22	0.68045
USP36	-0.22	0.555477
LUZP1	-0.22	0.553019
TDRD7	-0.22	0.658896
ARHGAP12	-0.22	0.674766
E2F6	-0.22	0.357667
DLL3	-0.22	0.33308
DAP3	-0.22	0.710518
NOL4	-0.22	0.545384
UNC13A	-0.22	0.328303
CHPF	-0.22	0.554869
C1orf21	-0.22	0.342279
CENPI	-0.22	0.347947
YIPF1	-0.22	0.352253
SIX2	-0.22	0.30436
LSM8	-0.22	0.547725
SPC25	-0.22	0.5597
ABHD3	-0.22	0.242679
DIP2A	-0.22	0.245058
CFAP97	-0.22	0.42758
RWDD4	-0.22	0.357624
RIPOR1	-0.22	0.36801
TWNK	-0.22	0.388941
GPRIN1	-0.22	0.65991
SH2D3A	-0.22	0.348554
NAP1L5	-0.22	0.337719
YIPF3	-0.22	0.544599
TMEM165	-0.22	0.580134
CD276	-0.22	0.344339
AP3B1	-0.22	0.678117
PYCR3	-0.22	0.567859
TTC38	-0.22	0.338345
NSDHL	-0.22	0.668232
RBM6	-0.22	0.691232
TMEM205	-0.22	0.517871
TBC1D7	-0.22	0.263529
PCBD1	-0.22	0.648209
PLCB3	-0.22	0.616401
PIK3R4	-0.22	0.726346
NUCB1	-0.22	0.694932
PABPC4	-0.22	0.66761
UMAD1	-0.22	0.337198
TMEM214	-0.22	0.664775
DCAF5	-0.22	0.297416
FAM83G	-0.22	0.542563
MRPL24	-0.22	0.62333
SMG7	-0.22	0.549882
RPS8	-0.22	0.631712
TBK1	-0.22	0.638167
PUM1	-0.22	0.664144
RIOX1	-0.22	0.333362
NFIB	-0.22	0.291074
WWOX	-0.22	0.427496
BRK1	-0.22	0.450051
C11orf98	-0.22	0.555419
GNA12	-0.22	0.334681
RPS6KC1	-0.22	0.404565
CUL9	-0.22	0.234606
EIF3D	-0.22	0.66398
HERC1	-0.22	0.621598
RIMKLA	-0.22	0.254748
CLIP4	-0.22	0.295821
PCSK2	-0.21	0.642787
CRIM1	-0.21	0.228516
KIF2C	-0.21	0.649509
CAPN13	-0.21	0.257417
CHRD	-0.21	0.473167
CNN3	-0.21	0.70148
EBNA1BP2	-0.21	0.589917
TYSND1	-0.21	0.312032
SPOUT1	-0.21	0.524638
CMTM6	-0.21	0.24193
PALS2	-0.21	0.581657
COX16	-0.21	0.260904
SCO1	-0.21	0.498638
SLC1A4	-0.21	0.516578
RAC3	-0.21	0.494691
RDX	-0.21	0.626217
DYNC1I1	-0.21	0.432417
ERBB4	-0.21	0.523612
YEATS4	-0.21	0.543692
STAT1	-0.21	0.62925
PTK2B	-0.21	0.514011
RPL13	-0.21	0.643102
CEP120	-0.21	0.221641
DPCD	-0.21	0.343387
COX15	-0.21	0.459044
FAM171A2	-0.21	0.321036
CENPU	-0.21	0.385498
GGA3	-0.21	0.546229
CHMP1A	-0.21	0.512369
ARV1	-0.21	0.272209
MACIR	-0.21	0.405979
BBS9	-0.21	0.334035
MAPK10	-0.21	0.330467
EFCAB7	-0.21	0.32729
DERL1	-0.21	0.318766
THAP12	-0.21	0.51543
GTF2IRD1	-0.21	0.331992
	-0.21	0.308183
MLLT1	-0.21	0.529704
GSK3B	-0.21	0.625042
MRPL9	-0.21	0.546682
RAB10	-0.21	0.683829
DOCK9	-0.21	0.527559
BLTP3B	-0.21	0.356892
MRPL39	-0.21	0.560388
PDE3B	-0.21	0.362088
FAHD1	-0.21	0.618916
NPRL3	-0.21	0.287268
NOP9	-0.21	0.549869
BRAF	-0.21	0.375348
EXO5	-0.21	0.22406
MRPS9	-0.21	0.581644
TBC1D9	-0.21	0.229308
ASCC1	-0.21	0.518195
FAM83H	-0.21	0.505919
CABLES2	-0.21	0.243666
SETDB1	-0.21	0.589408
SLC35B2	-0.21	0.602316
FCHO2	-0.21	0.592865
PDK2	-0.21	0.301517
HIF3A	-0.21	0.435303
DNM1L	-0.21	0.654713
ANK3	-0.21	0.330223
HACD2	-0.21	0.499693
MTMR2	-0.21	0.456679
JAGN1	-0.21	0.445098
RIC8B	-0.21	0.254447
TTMP	-0.21	0.246166
SMARCA1	-0.21	0.621767
AASDHPPT	-0.21	0.557706
PTBP2	-0.21	0.512088
LIG4	-0.21	0.544356
PI4KB	-0.21	0.539329
QARS1	-0.21	0.635619
ZNF598	-0.21	0.578574
TAFAZZIN	-0.21	0.320938
WDR17	-0.21	0.314192
GRAMD1A	-0.21	0.505561
FAM221A	-0.21	0.358937
PI4KA	-0.21	0.548066
ARNT	-0.21	0.374404
NRXN1	-0.21	0.222524
CCDC88A	-0.21	0.625841
RDH11	-0.21	0.615256
MRPL15	-0.21	0.594493
TMEM102	-0.21	0.504431
ANXA8	-0.21	0.22863
RYBP	-0.21	0.506162
LCLAT1	-0.21	0.51576
MMAA	-0.21	0.312233
MORC3	-0.21	0.525545
IQSEC1	-0.21	0.367886
COMMD10	-0.21	0.541632
TMEM179B	-0.21	0.290154
C18orf21	-0.21	0.314535
TTLL11	-0.21	0.318245
PAAT	-0.21	0.377422
RPS15A	-0.21	0.556932
RABGAP1L	-0.21	0.525993
PAK4	-0.21	0.547219
LSS	-0.21	0.639941
RPS27A	-0.21	0.654399
GBP3	-0.2	0.203421
CD9	-0.2	0.45815
MKI67	-0.2	0.603695
ST3GAL4	-0.2	0.321733
ACSL4	-0.2	0.531249
CEP55	-0.2	0.483371
TPBGL	-0.2	0.212677
TBC1D30	-0.2	0.499015
RGS4	-0.2	0.221248
PATJ	-0.2	0.48628
SPTLC1	-0.2	0.556392
NFU1	-0.2	0.429965
SMC4	-0.2	0.592046
ARAP3	-0.2	0.472627
CEMIP2	-0.2	0.59028
L1CAM	-0.2	0.334772
PFKFB4	-0.2	0.280718
NOL6	-0.2	0.569948
NOP2	-0.2	0.61936
SMARCC1	-0.2	0.61047
MYO1D	-0.2	0.613659
OSBPL3	-0.2	0.339505
LRRC28	-0.2	0.20547
CHAC2	-0.2	0.392958
CDK7	-0.2	0.372403
NT5DC1	-0.2	0.562438
BUD23	-0.2	0.440069
KLHL26	-0.2	0.25903
NOVA1	-0.2	0.325107
KMT5B	-0.2	0.211739
TERF1	-0.2	0.326894
GRIP1	-0.2	0.597838
EHMT2	-0.2	0.591456
RIOX2	-0.2	0.546002
FLNB	-0.2	0.611296
BAHCC1	-0.2	0.351386
BRSK2	-0.2	0.527899
SETD3	-0.2	0.557799
DRG1	-0.2	0.52844
DHRSX	-0.2	0.222817
ZNF644	-0.2	0.582896
RSL24D1	-0.2	0.288783
MIGA1	-0.2	0.361251
NCK2	-0.2	0.264567
ITPR3	-0.2	0.587948
TRMT2A	-0.2	0.473783
AGRN	-0.2	0.328388
EHD1	-0.2	0.542114
TTC8	-0.2	0.312534
COX7B	-0.2	0.280551
PRKCZ	-0.2	0.378077
TBCD	-0.2	0.596922
ERCC6	-0.2	0.219058
SNUPN	-0.2	0.27619
NEDD4	-0.2	0.298661
RCOR2	-0.2	0.301078
SMAD5	-0.2	0.452431
KIF2A	-0.2	0.605659
CCT8	-0.2	0.595207
[truncated: 7,008 more rows]

## Sheet: Table S3C
Table S3C. Analyzed proteomics data, related to Figure 4G.
	Abundance Ratio (log2): (QGP-1_Torin-1_100nM) / (QGP-1_DMSO)	-log10pvalue (Torin-1)
RRM2	-2.27	17
CKAP2L	-2.07	10.6398
SCD	-2.05	10.3037
PLA2G3	-1.88	8.35286
UBE2C	-1.88	9.98052
TK1	-1.83	9.70517
PIMREG	-1.81	9.23688
CDC20	-1.76	8.80782
UBE2T	-1.68	8.19379
CCNA2	-1.63	7.68065
TPX2	-1.45	5.5458
POLA1	-1.4	5.02684
HMGCR	-1.39	4.72106
CCNB1	-1.35	5.33966
PIAS1	-1.35	4.40057
RRM1	-1.34	5.88229
TP53INP2	-1.31	4.69345
MID1IP1	-1.27	4.16633
NUSAP1	-1.23	4.58236
AURKB	-1.18	4.58133
STMN2	-1.16	3.72449
UBE2S	-1.16	3.78034
AURKA	-1.15	4.17802
FADS2	-1.14	4.16495
MKI67	-1.13	4.1253
TACC3	-1.13	3.75732
HEPACAM2	-1.12	3.73981
RBM23	-1.05	3.73212
KDM4A	-1.03	3.04179
KIF11	-1.02	3.13538
JSRP1	-1.02	2.72838
LDLR	-1.01	3.522
KIF2C	-1.01	3.09458
CENPF	-1.01	2.86856
DNMT1	-1	3.07019
ECT2	-0.99	2.73464
BCHE	-0.99	2.78812
CHAF1A	-0.96	2.96549
ACOT8	-0.95	2.9291
TOP2A	-0.93	2.50984
P4HA1	-0.92	2.933
TRIM32	-0.91	3.32462
AGAP1	-0.91	2.39132
TCF12	-0.9	2.19819
PRIM2	-0.9	2.51467
BSDC1	-0.89	2.96467
ARFGAP1	-0.88	3.34024
RAVER1	-0.88	3.06328
WDHD1	-0.85	2.11746
CELF1	-0.84	3.53031
PROS1	-0.84	2.56215
UBN2	-0.83	2.27582
PLXNA4	-0.82	2.16072
TACC1	-0.82	1.90877
STYK1	-0.82	1.90688
MATR3	-0.81	2.87629
ACOX1	-0.81	3.01632
EHMT1	-0.81	2.20015
MAD1L1	-0.8	2.33721
COBL	-0.8	1.90922
CLPTM1	-0.8	1.8281
ACAA1	-0.79	3.07964
SLC2A3	-0.79	2.2445
SQLE	-0.79	2.18229
PSME3IP1	-0.78	2.28708
HMGCS1	-0.78	2.19917
FRK	-0.78	2.0143
FAM50A	-0.78	2.32401
HTATSF1	-0.78	2.42176
YTHDC1	-0.78	1.71194
YTHDF2	-0.78	1.95474
ABCD1	-0.78	1.87947
CHD6	-0.77	1.98039
PHF3	-0.77	1.97811
FDFT1	-0.77	1.81264
SPINDOC	-0.77	1.81222
RAB11FIP5	-0.76	2.02715
GPATCH8	-0.76	1.96664
LARGE2	-0.76	2.009
TMEM135	-0.76	1.8462
PUF60	-0.76	1.84054
FAM114A2	-0.75	2.60124
BRD2	-0.75	1.92187
FOXK2	-0.75	1.58758
ZNF281	-0.75	1.895
ANLN	-0.74	2.59382
CHCHD2	-0.74	1.84976
SPP1	-0.74	1.62223
ADAR	-0.73	2.40382
HDGFL2	-0.73	1.98869
PHC2	-0.73	1.7207
KPNA2	-0.72	1.98367
LIPG	-0.72	1.59643
RAVER2	-0.72	1.52852
ATF7IP	-0.72	1.53692
FAM3B	-0.72	1.6081
INO80E	-0.72	1.58026
CKS1B	-0.72	1.59232
TDG	-0.72	1.60198
TRIP11	-0.71	2.31107
MAP7D1	-0.71	1.85116
RNGTT	-0.71	2.06669
GLUL	-0.71	1.76987
ZNF318	-0.71	1.55243
FKBP14	-0.71	1.66323
PECR	-0.71	1.49399
LEO1	-0.71	1.56672
GIGYF2	-0.7	2.6385
GAK	-0.7	2.67652
LMTK2	-0.7	1.79954
KDM3B	-0.7	2.50922
C9orf78	-0.7	1.86257
RBBP5	-0.7	1.48788
NFATC2IP	-0.7	1.45191
REEP1	-0.7	1.65575
KHSRP	-0.69	2.1885
AGPS	-0.69	2.30915
CHD7	-0.69	1.67538
SRSF11	-0.69	1.722
SP1	-0.69	1.96123
CDCA7L	-0.69	1.43569
SOX13	-0.69	1.46808
GNPAT	-0.69	2.01661
HIRA	-0.69	1.47258
PAF1	-0.69	1.58955
B4GALT1	-0.69	1.37791
MAP7D2	-0.68	1.4387
TIMM8B	-0.68	1.61596
MBD3	-0.68	1.42874
SYAP1	-0.67	2.10328
CPSF6	-0.67	2.28148
DDX52	-0.67	1.58372
ABCD3	-0.67	1.53251
ZFYVE1	-0.67	1.56671
CHD8	-0.67	1.39747
FAR1	-0.67	1.53437
FOXA1	-0.66	1.55726
MLLT6	-0.66	1.4813
WDR70	-0.66	1.31598
PRPF18	-0.66	1.47094
FHL3	-0.66	1.32704
ATF2	-0.66	1.36653
RAB11FIP1	-0.65	2.03304
SAR1A	-0.65	1.57034
DIDO1	-0.65	1.55741
VEZF1	-0.65	1.49887
C2orf49	-0.65	1.49599
NUP50	-0.65	1.44007
POLD3	-0.65	1.53631
GTF2F2	-0.65	1.33847
CHEK1	-0.65	1.33512
BRAT1	-0.65	1.4287
TCERG1	-0.64	1.523
ACBD5	-0.64	2.24428
BRD4	-0.64	1.51311
IWS1	-0.64	1.64012
PODXL	-0.64	1.62559
MAGED1	-0.64	1.66896
FOXK1	-0.64	1.39331
DR1	-0.64	1.36758
PLK1	-0.64	1.48185
TARDBP	-0.63	1.95326
MCM2	-0.63	1.51952
PRRC2B	-0.63	1.5044
PHF14	-0.63	1.48518
DHX16	-0.63	1.27995
RHPN2	-0.63	1.28149
METTL3	-0.63	1.24262
PHF6	-0.63	1.25531
SENP1	-0.63	1.26168
HSD17B4	-0.62	1.88069
TFF3	-0.62	1.88074
NUDT21	-0.62	1.70789
EIF4ENIF1	-0.62	1.50206
PHYH	-0.62	1.1849
KIF20A	-0.62	1.20977
SINHCAF	-0.62	1.2921
ACTG1	-0.61	1.29186
HNRNPM	-0.61	1.83436
LRP8	-0.61	1.33686
RBM4	-0.61	2.13612
KMT2A	-0.61	1.35281
RPP40	-0.61	1.4902
STC2	-0.61	1.43925
IGFBPL1	-0.61	1.28484
ORC1	-0.61	1.14934
PET100	-0.61	1.29869
USF2	-0.61	1.26432
RB1	-0.61	1.31323
CCAR2	-0.6	1.4607
HLTF	-0.6	1.39635
PPP1R10	-0.6	1.45742
ZRANB2	-0.6	1.28
CIAO2A	-0.6	1.33667
ZNF219	-0.6	1.27848
NUMA1	-0.59	1.74483
NASP	-0.59	1.8001
MTHFD2	-0.59	1.82395
RBM10	-0.59	1.91819
PPM1G	-0.59	1.64028
TRIR	-0.59	1.3582
PAPSS1	-0.59	1.27644
STX17	-0.59	1.33327
RNF40	-0.59	1.19657
INCENP	-0.59	1.27635
TCAF1	-0.59	1.14937
QTRT1	-0.59	1.30365
MRTFA	-0.59	1.13275
HEXIM1	-0.59	1.35787
TFAP4	-0.59	1.05639
CDCA8	-0.59	1.26681
XXYLT1	-0.59	1.17309
PCNP	-0.58	1.77309
GSTK1	-0.58	1.7278
TNFSF15	-0.58	1.21344
PHF8	-0.58	1.08248
DHFR	-0.58	1.43439
COIL	-0.58	1.19165
GLRX2	-0.58	1.35458
MAP3K12	-0.58	1.10474
PCF11	-0.58	1.3272
CCDC167	-0.58	1.18283
C16orf89	-0.58	1.15566
CYBA	-0.58	1.10417
XRCC5	-0.57	1.63756
MAGED2	-0.57	1.59733
NAV1	-0.57	1.7974
CEP85	-0.57	1.28939
NOVA1	-0.57	1.23077
CNOT4	-0.57	1.23427
CD302	-0.57	1.11486
QRICH1	-0.57	1.12199
U2AF1	-0.57	1.01883
NACC1	-0.57	1.01146
PBX1	-0.57	1.05206
SRRM2	-0.56	1.19246
ASNS	-0.56	1.85972
AMACR	-0.56	1.37268
SNRNP70	-0.56	1.27578
SAR1B	-0.56	1.11466
PRC1	-0.56	1.22952
PLPPR4	-0.56	1.08264
ARL6IP4	-0.56	1.38227
BOD1L1	-0.56	1.09734
XRCC6	-0.55	1.56373
RAB18	-0.55	1.61082
SUPT6H	-0.55	1.23728
RBM27	-0.55	1.1797
SAE1	-0.55	1.14091
NCOR1	-0.55	1.29423
CCAR1	-0.55	1.24206
MICB	-0.55	1.05158
UGT8	-0.55	1.27336
PAPOLA	-0.55	1.0529
EMSY	-0.55	0.990668
CBX8	-0.55	1.1917
ACBD6	-0.55	1.07396
RBM45	-0.55	1.25584
SNRNP40	-0.55	1.00437
SUGP1	-0.55	1.03891
ATP6V1C2	-0.55	1.0796
ERAL1	-0.55	0.999179
UBN1	-0.55	0.995191
MSL1	-0.55	1.0018
TWSG1	-0.55	1.11502
ANKRD17	-0.54	1.24586
PSIP1	-0.54	1.51504
ILKAP	-0.54	1.22699
CCNT1	-0.54	1.24031
U2AF2	-0.54	1.20493
SP4	-0.54	1.02716
YTHDF3	-0.54	1.22691
WAC	-0.54	1.15453
CELF4	-0.54	1.11796
FNBP4	-0.54	1.03878
TENT2	-0.54	1.04226
KCTD5	-0.54	0.962831
BARX1	-0.54	0.990235
NUCB1	-0.53	1.49329
BCAP31	-0.53	1.45507
UBAP2L	-0.53	1.49395
MCM6	-0.53	1.18185
GSE1	-0.53	1.27875
TCF20	-0.53	0.875597
PRCC	-0.53	1.06096
MAZ	-0.53	1.08563
RNASEH2A	-0.53	0.97326
CELF3	-0.53	1.06619
THOC5	-0.53	0.917496
ZMYM3	-0.53	0.93907
RABAC1	-0.53	1.04677
CCSER2	-0.53	0.937798
SLX9	-0.53	0.948423
THOC1	-0.53	0.996965
FAM32A	-0.53	1.00694
KIF4A	-0.52	1.58789
FEN1	-0.52	1.6275
LRPAP1	-0.52	1.07002
CMC2	-0.52	1.06941
RAB11FIP2	-0.52	0.97242
SREBF1	-0.52	0.974215
LUC7L3	-0.52	1.09463
TYSND1	-0.52	1.03751
RBM26	-0.52	0.934296
PRICKLE2	-0.52	0.92065
DLGAP5	-0.52	0.890492
ARFRP1	-0.52	0.934504
FANCC	-0.52	0.897208
ZNF638	-0.51	1.60538
POLDIP3	-0.51	1.29652
SIL1	-0.51	1.09258
CD2BP2	-0.51	1.10809
LONP2	-0.51	0.950028
RTF1	-0.51	0.934333
SUZ12	-0.51	0.921877
RBIS	-0.51	0.852637
GDF11	-0.51	0.90336
PWWP2A	-0.51	0.852979
RRN3	-0.51	0.953134
TPGS2	-0.51	0.887734
MUC13	-0.5	1.03652
SCP2	-0.5	1.3827
RNF20	-0.5	0.829536
MSH2	-0.5	0.998832
TIMM13	-0.5	1.02582
PTMA	-0.5	0.826761
FDX1	-0.5	1.04864
RPA1	-0.5	1.00932
MICU1	-0.5	1.04115
ZNF618	-0.5	0.885399
POLE3	-0.5	0.940305
MEF2D	-0.5	1.11305
MORF4L1	-0.5	0.870553
DIAPH3	-0.5	0.865725
ABHD5	-0.5	0.850719
NFIC	-0.5	0.861931
TMEM120A	-0.5	0.916366
ACOX3	-0.5	0.974791
MLLT1	-0.5	1.04068
FLYWCH2	-0.5	1.02897
	-0.5	0.918626
NOL8	-0.5	0.904924
PARP1	-0.49	1.32757
NPM1	-0.49	1.30717
DNAJC7	-0.49	1.31156
GTF2I	-0.49	1.47088
PRPF40A	-0.49	1.38352
RFC1	-0.49	1.39771
RAB33B	-0.49	0.784807
CHD4	-0.49	1.04307
NOSIP	-0.49	1.02802
UBAP2	-0.49	0.934387
AFF4	-0.49	0.810357
EWSR1	-0.49	0.90744
DNAJC8	-0.49	1.02718
RPRD1B	-0.49	0.919061
COLGALT1	-0.49	0.956654
FARP2	-0.49	0.905552
PRIM1	-0.49	0.90767
MTCL2	-0.49	0.817792
SAMHD1	-0.49	0.821717
GLE1	-0.49	0.869039
THOC7	-0.49	0.830699
NCL	-0.48	1.27235
CALCA	-0.48	1.27479
PRRC2C	-0.48	1.27592
HNRNPL	-0.48	1.27825
FUBP1	-0.48	1.23525
TRIM28	-0.48	1.28957
MSH6	-0.48	1.48811
FKBP2	-0.48	1.26963
SUB1	-0.48	1.23515
RBM25	-0.48	0.969236
RPRD2	-0.48	1.00311
GMPS	-0.48	0.926661
GTF2F1	-0.48	0.921437
SNRPD2	-0.48	0.912631
NT5DC1	-0.48	0.902098
CD9	-0.48	0.913132
RNF113A	-0.48	0.991625
TRIAP1	-0.48	0.950815
ZMYM2	-0.48	0.831713
RAP1GAP2	-0.48	0.84882
STARD7	-0.48	0.854947
CCDC12	-0.48	0.813451
NCAM2	-0.48	0.837627
GOLGA2	-0.47	1.24651
ATP6V1G1	-0.47	1.41767
FUBP3	-0.47	1.32339
FKBP10	-0.47	1.13437
MCM3	-0.47	0.946433
P4HTM	-0.47	0.905653
RAB19	-0.47	0.863665
SMAP2	-0.47	0.923588
FAM3A	-0.47	0.949193
PATZ1	-0.47	0.763859
LACTB	-0.47	0.85504
NUP35	-0.47	0.891352
FUS	-0.47	1.13465
DNAJB14	-0.47	0.939353
GATAD2A	-0.47	0.836733
TCF25	-0.47	0.774569
SNRPE	-0.47	0.924097
SCAF1	-0.47	0.776621
ZFC3H1	-0.47	0.835915
HAUS1	-0.47	0.873154
MECOM	-0.47	0.788261
POLB	-0.47	0.900856
RBM6	-0.47	0.81399
MDC1	-0.47	0.755375
PWP2	-0.47	0.793321
P4HA2	-0.47	0.789962
DYM	-0.47	0.821164
MYEF2	-0.46	1.18179
ANKHD1	-0.46	1.18009
DDX46	-0.46	1.25834
DNAJA1	-0.46	1.36102
LUC7L2	-0.46	1.01591
SF3B2	-0.46	1.32979
PSPC1	-0.46	0.913517
FKBP7	-0.46	0.993187
CYP51A1	-0.46	0.927537
SCYL2	-0.46	0.871927
HDAC2	-0.46	0.896982
C19orf53	-0.46	0.88076
FTO	-0.46	0.907747
TRIT1	-0.46	0.762553
MARCHF5	-0.46	0.798763
TAF9	-0.46	0.759906
IRF2BPL	-0.46	0.746493
EIF4E2	-0.46	0.754325
PAIP2	-0.46	0.890901
PPP1R8	-0.46	0.935448
DESI1	-0.46	0.93155
SLC26A9	-0.46	0.918238
SF3B5	-0.46	0.838759
RMI1	-0.46	0.774819
ZBTB7A	-0.46	0.731202
ITPR3	-0.45	1.14845
PCBP2	-0.45	1.17562
KHDRBS1	-0.45	1.17919
DDX21	-0.45	1.19392
CNN3	-0.45	1.30163
TMF1	-0.45	1.3011
SNRNP200	-0.45	0.831963
IGFBP2	-0.45	1.31417
HCFC1	-0.45	1.19223
MCM7	-0.45	0.870575
TCEA1	-0.45	0.80666
HMG20A	-0.45	0.90093
NRXN1	-0.45	0.713075
TERF2IP	-0.45	0.963328
HAT1	-0.45	0.854142
UBL5	-0.45	0.790815
YTHDF1	-0.45	0.857615
PRPF38B	-0.45	0.752818
TEX264	-0.45	0.741647
SNRNP27	-0.45	0.749972
PRR12	-0.45	0.714831
ZKSCAN8	-0.45	0.701192
WFDC2	-0.45	0.860812
SLC35A4	-0.45	0.81495
POMP	-0.45	0.710095
VPS72	-0.45	0.673917
RBMS2	-0.45	0.912571
FAM193B	-0.45	0.767031
TOMM5	-0.45	0.918878
TOMM6	-0.45	0.809805
MCRS1	-0.45	0.799212
RAB1B	-0.44	1.12256
ELAC2	-0.44	0.831704
DAGLB	-0.44	0.909246
DUT	-0.44	0.942666
NELFE	-0.44	0.84611
RCC2	-0.44	0.826737
B4GAT1	-0.44	0.834564
MGST3	-0.44	0.808363
HMGN1	-0.44	0.79262
TOX4	-0.44	0.719865
MGST1	-0.44	0.805206
BCKDK	-0.44	0.858275
ZDHHC13	-0.44	0.740195
SMG7	-0.44	0.734832
POLR3C	-0.44	0.781961
TRMT1L	-0.44	0.72025
ST3GAL4	-0.44	0.720867
RNASEH2C	-0.44	0.679888
PCSK2	-0.43	1.20973
DCX	-0.43	1.10196
SART1	-0.43	0.845398
CBX3	-0.43	1.06118
CAPRIN1	-0.43	1.13381
SF1	-0.43	0.942334
TECR	-0.43	1.07897
MTREX	-0.43	0.830468
ERO1A	-0.43	0.805509
PRPF3	-0.43	0.814943
CIAO1	-0.43	0.80111
MSI2	-0.43	0.809477
MCM5	-0.43	0.803943
NDC1	-0.43	0.773044
MED1	-0.43	0.808733
MRPL35	-0.43	0.741009
CHCHD6	-0.43	0.896169
GIPC1	-0.43	0.881069
IRF2BP1	-0.43	0.784538
CDC34	-0.43	0.777811
WTAP	-0.43	0.661541
ZNRF1	-0.43	0.666946
PDP2	-0.43	0.710952
SYMPK	-0.43	0.786047
RPP38	-0.43	0.715341
CNTNAP2	-0.43	0.652155
SMARCAD1	-0.43	0.66541
ABHD13	-0.43	0.693033
RFC3	-0.43	0.834179
ALDH2	-0.43	0.64737
DNAJC17	-0.43	0.69918
IRF2BP2	-0.43	0.691567
PHF10	-0.43	0.698929
ELOVL1	-0.43	0.724402
POLR1F	-0.43	0.703176
ZMYM4	-0.43	0.682705
SAMD1	-0.43	0.698055
SFPQ	-0.42	1.06615
NONO	-0.42	1.06209
DNAJB1	-0.42	1.07013
PSME3	-0.42	1.03964
CPLX2	-0.42	1.12014
RBM39	-0.42	1.20637
NELFA	-0.42	0.781187
SRSF2	-0.42	0.818214
SIN3A	-0.42	0.613016
NUP155	-0.42	0.712374
GNL3L	-0.42	0.671392
MT1X	-0.42	0.763997
SEZ6	-0.42	0.630666
LARP4	-0.42	0.732745
PRKCE	-0.42	0.68714
RUSC1	-0.42	0.773992
QTRT2	-0.42	0.737155
MYO10	-0.42	0.618626
HMG20B	-0.42	0.674778
IKBIP	-0.42	0.660116
EXT2	-0.42	0.616664
ZCCHC8	-0.42	0.71628
SRFBP1	-0.42	0.705501
RETREG3	-0.42	0.624714
MED15	-0.42	0.655681
TIMMDC1	-0.42	0.669652
NUDT12	-0.42	0.732313
ORC3	-0.42	0.642846
CMC4	-0.42	0.677877
GOLM1	-0.41	1.02933
ATP6V1E1	-0.41	1.0361
LEMD3	-0.41	0.978413
RPL23	-0.41	1.02147
SDF4	-0.41	1.05613
DHX30	-0.41	0.719944
TMEM263	-0.41	1.15405
SNRPA1	-0.41	0.846181
MCM4	-0.41	0.723353
CBX5	-0.41	0.758317
NUP153	-0.41	0.730422
STAU2	-0.41	1.13335
RIF1	-0.41	0.756631
TMEM214	-0.41	0.778088
MLLT11	-0.41	0.708401
ZKSCAN1	-0.41	0.771291
NEURL4	-0.41	0.731777
GATAD2B	-0.41	0.730607
VTN	-0.41	0.759122
SSR3	-0.41	0.742315
ZNF24	-0.41	0.740992
ENDOG	-0.41	0.66818
IK	-0.41	0.755858
HNRNPLL	-0.41	0.718207
LARP7	-0.41	0.735537
SSRP1	-0.41	0.676644
PRRT3	-0.41	0.693593
CGREF1	-0.41	0.605817
SART3	-0.41	0.74107
COA6	-0.41	0.722807
TMEM209	-0.41	0.679216
ZNF687	-0.41	0.599769
DHRS4	-0.41	0.748496
RFC5	-0.41	0.578629
POGZ	-0.41	0.655017
CTNNBL1	-0.41	0.672798
HECW1	-0.41	0.659532
NPM3	-0.41	0.641766
UQCC6	-0.41	0.64638
BMI1	-0.41	0.669859
DCUN1D5	-0.41	0.626359
ASF1A	-0.41	0.641389
ATP6V1C1	-0.4	0.9984
NOLC1	-0.4	0.998291
RACGAP1	-0.4	0.988395
TOP1	-0.4	1.09635
VPS13C	-0.4	1.0745
HNRNPDL	-0.4	0.985215
PPP1R13L	-0.4	0.667218
CDKAL1	-0.4	0.726901
FAM83F	-0.4	0.72125
H3-3A; H3-3B	-0.4	0.749915
CDH6	-0.4	0.578941
CXXC5	-0.4	0.738329
SMARCE1	-0.4	0.777284
U2SURP	-0.4	0.686356
ARID2	-0.4	0.692912
HDAC1	-0.4	0.636039
HELZ	-0.4	0.588173
CHERP	-0.4	0.677763
CRTC2	-0.4	0.63303
RING1	-0.4	0.764157
TSSC4	-0.4	0.672813
DCK	-0.4	0.572228
CHD9	-0.4	0.612662
ZBTB33	-0.4	0.582499
PRR14	-0.4	0.635588
INTS7	-0.4	0.620713
MAL2	-0.4	0.59836
SRP54	-0.39	0.94323
CSDE1	-0.39	0.930655
ELOA	-0.39	1.00468
PRPF8	-0.39	0.710525
SMARCA1	-0.39	0.585502
SPTLC2	-0.39	0.69067
PUM1	-0.39	0.720009
APOL2	-0.39	0.704921
RFC4	-0.39	0.673945
EDF1	-0.39	0.685842
CEP55	-0.39	0.697757
THOC2	-0.39	0.735373
CWC15	-0.39	0.705623
ZC3H4	-0.39	0.596634
SNRPA	-0.39	0.671745
APOB	-0.39	0.592215
PRPF4	-0.39	0.684955
ZC3H14	-0.39	0.684322
RBFOX1	-0.39	0.669789
BCL2L1	-0.39	0.646582
RAI1	-0.39	0.58954
MFN2	-0.39	0.575088
NOP10	-0.39	0.611575
PDCD2	-0.39	0.538095
GABRA1	-0.39	0.557525
PTCD1	-0.39	0.536301
MED4	-0.39	0.591373
SMIM20	-0.39	0.767985
YAF2	-0.39	0.604911
TRMT5	-0.39	0.562101
XYLT2	-0.39	0.584224
RBM14	-0.38	0.925335
CUX1	-0.38	0.920482
SLC35B2	-0.38	0.643359
TNR	-0.38	0.64398
PCSK1N	-0.38	0.655583
SST	-0.38	0.995936
SRRT	-0.38	0.668583
QSOX2	-0.38	0.727642
HDGF	-0.38	0.939643
TAF15	-0.38	0.665101
RECQL	-0.38	0.83431
SMARCC1	-0.38	0.635869
DDX23	-0.38	0.974605
MIX23	-0.38	0.910776
XRN1	-0.38	0.621793
RBM33	-0.38	0.651449
SRSF5	-0.38	0.700123
EPHA6	-0.38	0.557303
RETSAT	-0.38	0.711926
HMGA1	-0.38	0.987671
ARID1A	-0.38	0.694589
CFDP1	-0.38	0.670194
CSTF3	-0.38	0.652146
DHX38	-0.38	0.545694
OXA1L	-0.38	0.631023
TMEM165	-0.38	0.600756
KIT	-0.38	0.520264
MBD2	-0.38	0.614882
ZFYVE16	-0.38	0.53688
MRPL32	-0.38	0.554506
CCDC127	-0.38	0.507409
POLR3GL	-0.38	0.526856
IFT20	-0.38	0.521453
MPHOSPH6	-0.38	0.57857
TPRN	-0.38	0.560108
CPD	-0.37	0.902762
ATP6V1A	-0.37	0.890826
CIT	-0.37	0.88409
SORT1	-0.37	0.644107
FAM3C	-0.37	0.882653
STAT3	-0.37	0.994357
ECH1	-0.37	0.642254
GAL	-0.37	0.603248
APEX1	-0.37	0.93767
CSTF2	-0.37	0.622341
ATRX	-0.37	0.614
UTP14A	-0.37	0.679597
NUP107	-0.37	0.671683
YY1	-0.37	0.592067
NENF	-0.37	0.60246
MTCH2	-0.37	0.673828
RBM12	-0.37	0.661781
AHCTF1	-0.37	0.646716
ZBTB7B	-0.37	0.612634
USP54	-0.37	0.527008
FKBP9	-0.37	0.668323
CDK12	-0.37	0.520848
GPKOW	-0.37	0.543903
MTA1	-0.37	0.496144
CCDC115	-0.37	0.534413
TMUB1	-0.37	0.549881
SNRPGP15	-0.37	0.632789
AK4	-0.37	0.513519
INTS12	-0.37	0.532127
B3GNT2	-0.37	0.543815
BRIX1	-0.37	0.514087
NOA1	-0.37	0.503655
GOPC	-0.37	0.513064
UBE2E1	-0.37	0.675574
COA5	-0.37	0.543088
SPEN	-0.37	0.504265
SSNA1	-0.37	0.549547
TPR	-0.36	0.868209
ADAM15	-0.36	0.684644
CNN2	-0.36	0.867658
GOLM2	-0.36	0.948116
FAM136A	-0.36	0.845775
TP53BP1	-0.36	0.961489
SET	-0.36	0.876517
ZFR	-0.36	0.655682
RCN1	-0.36	0.633617
GRPEL1	-0.36	0.61742
SF3A1	-0.36	0.855746
TAPBP	-0.36	0.552281
P3H3	-0.36	0.603826
BAZ2B	-0.36	0.640203
CRNKL1	-0.36	0.500271
ANKLE2	-0.36	0.609152
DAZAP1	-0.36	0.577547
PGRMC1	-0.36	0.608665
ESRP1	-0.36	0.644163
ANP32E	-0.36	0.892844
CFAP97	-0.36	0.53621
TTN	-0.36	0.496623
PRORP	-0.36	0.496836
DDX47	-0.36	0.54134
PISD	-0.36	0.510722
TAF12	-0.36	0.516869
ZC3H8	-0.36	0.550334
COA4	-0.36	0.575963
GORASP1	-0.36	0.552159
MED22	-0.36	0.543183
MTARC2	-0.36	0.501705
CREB1	-0.36	0.501977
CCDC32	-0.36	0.521496
TSPYL1	-0.36	0.522668
CHGB	-0.35	0.818935
ATP6V1B2	-0.35	0.810233
HNRNPK	-0.35	0.838214
VIL1	-0.35	0.80813
HNRNPA0	-0.35	0.822289
PRKDC	-0.35	0.624317
MRTFB	-0.35	0.556305
ARGLU1	-0.35	0.586333
EIF4A3	-0.35	0.576581
INF2	-0.35	0.577993
CRELD2	-0.35	0.599939
NUP88	-0.35	0.573212
NDUFS4	-0.35	0.574491
WBP11	-0.35	0.610965
CHRD	-0.35	0.585951
CPSF7	-0.35	0.477887
CBX4	-0.35	0.562798
HSBP1	-0.35	0.628648
HACL1	-0.35	0.583983
MORF4L2	-0.35	0.597602
TYW1	-0.35	0.651463
LPL	-0.35	0.517397
NOP14	-0.35	0.576117
CPSF3	-0.35	0.575475
SCAF8	-0.35	0.512047
C18orf32	-0.35	0.611336
MRPS34	-0.35	0.586058
THOC3	-0.35	0.584224
BUD31	-0.35	0.481872
THUMPD1	-0.35	0.537624
TXNDC15	-0.35	0.585734
MRPS18C	-0.35	0.616544
CWC27	-0.35	0.532412
SNRPB2	-0.35	0.596016
SYNGR2	-0.35	0.471115
NCBP2	-0.35	0.540085
RNFT2	-0.35	0.474443
TRMT61A	-0.35	0.471866
SLC35C1	-0.35	0.494608
NOCT	-0.35	0.456569
ARID4B	-0.35	0.469708
TBL3	-0.35	0.454457
TGOLN2	-0.34	0.782233
PHB2	-0.34	0.79724
TXNDC5	-0.34	0.791999
BAZ1B	-0.34	0.889456
SCG5	-0.34	0.559492
BPNT2	-0.34	0.676606
MTA2	-0.34	0.706032
CALU	-0.34	0.797266
COA3	-0.34	0.777891
SNW1	-0.34	0.606503
UBA2	-0.34	0.563005
SPTB	-0.34	0.580869
MLF2	-0.34	0.47672
RBM17	-0.34	0.579403
ADNP	-0.34	0.553565
LARP4B	-0.34	0.569235
HCCS	-0.34	0.58175
RBM3	-0.34	0.588493
DIPK1A	-0.34	0.556078
GTF2E1	-0.34	0.552394
XPO5	-0.34	0.522626
SRPK1	-0.34	0.528189
COX17	-0.34	0.533244
PQBP1	-0.34	0.459647
NDUFV3	-0.34	0.550029
MYT1	-0.34	0.472433
DERPC	-0.34	0.45136
GPAT4	-0.34	0.458319
TIMM10B	-0.34	0.468928
NOVA2	-0.34	0.470463
MTFR1	-0.34	0.500867
GLRX5	-0.34	0.581348
GABRA3	-0.34	0.466866
DERL2	-0.34	0.457761
SLCO4A1	-0.34	0.482965
RBM22	-0.34	0.48821
PAFAH2	-0.34	0.466578
DNAJC25	-0.34	0.436003
SMAP1	-0.34	0.54426
PRKCSH	-0.33	0.750693
MAP2	-0.33	0.771588
ATP6V1B1	-0.33	0.507455
EIF4G1	-0.33	0.762429
ATP6V1D	-0.33	0.770638
GALNT2	-0.33	0.758614
TXNDC12	-0.33	0.761939
SF3B3	-0.33	0.844004
SMARCC2	-0.33	0.666288
SMCHD1	-0.33	0.509021
STAU1	-0.33	0.495873
MFN1	-0.33	0.528676
CD320	-0.33	0.578328
YME1L1	-0.33	0.557832
POGLUT1	-0.33	0.50956
CLIC4	-0.33	0.632696
GTF3C1	-0.33	0.543305
GTF2B	-0.33	0.514211
ZNF579	-0.33	0.57851
PTBP2	-0.33	0.572574
SPOCK1	-0.33	0.497706
PNO1	-0.33	0.521491
STAT2	-0.33	0.468045
ZMAT2	-0.33	0.490249
PNKP	-0.33	0.44583
ZC3H11A	-0.33	0.448933
SLC27A3	-0.33	0.43806
TSR1	-0.33	0.446893
STXBP4	-0.33	0.429439
RNF34	-0.33	0.442087
TTC13	-0.33	0.458322
GPX7	-0.33	0.448003
CHCHD5	-0.33	0.440138
HNRNPU	-0.32	0.738623
IMMT	-0.32	0.736259
BCAM	-0.32	0.714753
AK2	-0.32	0.727814
NHERF1	-0.32	0.743758
ALDH18A1	-0.32	0.725702
LIMA1	-0.32	0.742644
CLINT1	-0.32	0.714986
SERPINH1	-0.32	0.759673
CDC5L	-0.32	0.786578
SRP14	-0.32	0.769295
CSRP1	-0.32	0.532878
GRSF1	-0.32	0.560103
GOSR1	-0.32	0.517203
PCYT1A	-0.32	0.495112
DISP2	-0.32	0.479945
ABHD16A	-0.32	0.506866
YLPM1	-0.32	0.502498
ARMCX2	-0.32	0.609799
NCBP3	-0.32	0.530865
GTF2E2	-0.32	0.537182
RNMT	-0.32	0.519503
FXR1	-0.32	0.495637
POLR1B	-0.32	0.467015
SUPT16H	-0.32	0.495148
IQGAP3	-0.32	0.497458
ATP6V1G2	-0.32	0.396778
HMGN3	-0.32	0.567685
FAM107B	-0.32	0.514584
MANEAL	-0.32	0.448234
MRM3	-0.32	0.5171
MBNL1	-0.32	0.495568
RHOT1	-0.32	0.383299
XRCC1	-0.32	0.440689
RHBDD2	-0.32	0.427945
GLCE	-0.32	0.537185
SMU1	-0.32	0.50368
ARL6IP5	-0.32	0.561506
KDM1A	-0.32	0.435512
NCEH1	-0.32	0.504776
MRPL21	-0.32	0.412212
RHOF	-0.32	0.405845
ENTPD7	-0.32	0.41713
RRP36	-0.32	0.451999
UBP1	-0.32	0.427353
DHX37	-0.32	0.421796
TMEM230	-0.32	0.48379
MED8	-0.32	0.393487
PHAX	-0.32	0.44751
BOLA3	-0.32	0.424964
YY1AP1	-0.32	0.414764
GOLGB1	-0.31	0.698243
NUCB2	-0.31	0.689581
PTGFRN	-0.31	0.694434
ACIN1	-0.31	0.776113
ERGIC3	-0.31	0.791382
CLU	-0.31	0.475193
RAB12	-0.31	0.45628
SNX3	-0.31	0.467899
PDS5A	-0.31	0.56168
MRPL12	-0.31	0.712631
SPATS2L	-0.31	0.514007
PKN2	-0.31	0.49396
EPS15	-0.31	0.489819
DHCR24	-0.31	0.631643
LPCAT1	-0.31	0.438453
RHOT2	-0.31	0.419011
FIP1L1	-0.31	0.510625
ATL3	-0.31	0.519119
POP1	-0.31	0.444366
HM13	-0.31	0.424313
SCAF4	-0.31	0.476513
SUPT5H	-0.31	0.453548
CPSF2	-0.31	0.471952
PRICKLE3	-0.31	0.39065
SUGP2	-0.31	0.41602
SMARCD2	-0.31	0.514142
RNF185	-0.31	0.486869
BCAS2	-0.31	0.471643
STON2	-0.31	0.425913
SP3	-0.31	0.374582
PBK	-0.31	0.47537
GCNT1	-0.31	0.387699
SPIN1	-0.31	0.3866
DHRS13	-0.31	0.418399
UNC5A	-0.31	0.413697
TMEM205	-0.31	0.505406
EP400	-0.31	0.423433
TMEM35A	-0.31	0.5281
TMEM179	-0.31	0.401032
KLRG2	-0.31	0.375793
POLR1E	-0.31	0.436024
UBR3	-0.31	0.396222
POLR2K	-0.31	0.412684
ARV1	-0.31	0.40385
CERS4	-0.31	0.411144
HNRNPA1	-0.3	0.661978
CNTN1	-0.3	0.718676
H1-5	-0.3	0.662395
PHB1	-0.3	0.676934
KIF23	-0.3	0.674357
CHCHD3	-0.3	0.657298
ERP29	-0.3	0.675888
PTBP1	-0.3	0.650431
JAG2	-0.3	0.48335
SRP9	-0.3	0.685317
EFTUD2	-0.3	0.588531
SRSF1	-0.3	0.757269
B4GALT3	-0.3	0.469348
SYT17	-0.3	0.421414
SRSF6	-0.3	0.534958
HMGN2	-0.3	0.736013
DHRS7B	-0.3	0.461605
PVR	-0.3	0.466608
TXNDC9	-0.3	0.429495
SLIRP	-0.3	0.723594
PC	-0.3	0.420489
TFCP2	-0.3	0.447137
BCAP29	-0.3	0.481866
TIMM10	-0.3	0.504959
LDHC	-0.3	0.419814
GCNT2	-0.3	0.361851
BUB3	-0.3	0.458439
NDUFB11	-0.3	0.496028
AAAS	-0.3	0.446741
LYSMD2	-0.3	0.425652
MRPS11	-0.3	0.561592
RPA2	-0.3	0.412506
ZFPL1	-0.3	0.384566
LTV1	-0.3	0.411614
PELP1	-0.3	0.419437
EMC10	-0.3	0.390473
GID8	-0.3	0.369057
SFT2D3	-0.3	0.361309
PPIC	-0.3	0.365848
CPSF4	-0.3	0.492653
SF3B6	-0.3	0.447377
RHOBTB3	-0.3	0.40623
LPCAT2	-0.3	0.368756
RCC1	-0.3	0.45056
CD200	-0.3	0.369801
SENP3	-0.3	0.373018
GPAA1	-0.3	0.380566
PON3	-0.3	0.373625
ATF6B	-0.3	0.382694
DSP	-0.29	0.631842
SPECC1	-0.29	0.640775
H1-4	-0.29	0.657272
HMGB2	-0.29	0.690991
PDXDC1	-0.29	0.438127
GALNT7	-0.29	0.622359
SEC62	-0.29	0.719682
OCIAD1	-0.29	0.715378
MTHFD1L	-0.29	0.576079
NUP93	-0.29	0.551513
PBRM1	-0.29	0.449134
TM9SF4	-0.29	0.459573
PPIG	-0.29	0.41719
TPST1	-0.29	0.403922
SDF2L1	-0.29	0.40216
NUP58	-0.29	0.409632
MRPL14	-0.29	0.430936
ADI1	-0.29	0.408339
MRPS7	-0.29	0.563089
CDK13	-0.29	0.420237
LIG3	-0.29	0.412244
CMC1	-0.29	0.426355
FAM162A	-0.29	0.460795
MESD	-0.29	0.447116
BPTF	-0.29	0.396722
NUP205	-0.29	0.352382
POLDIP2	-0.29	0.385191
FSTL5	-0.29	0.457655
TADA3	-0.29	0.376117
SLC25A12	-0.29	0.390185
SMAP	-0.29	0.32142
SPATS2	-0.29	0.346453
MUC1	-0.29	0.439441
B4GALNT4	-0.29	0.377062
REEP3	-0.29	0.343257
WDR36	-0.29	0.356083
RTN1	-0.29	0.424141
C19orf47	-0.29	0.382899
FADS1	-0.29	0.34498
NUDT19	-0.29	0.43893
PLRG1	-0.29	0.477861
DUSP23	-0.29	0.362937
TREX1	-0.29	0.389652
FGFBP3	-0.29	0.352731
USP39	-0.29	0.360528
FBXL6	-0.29	0.357437
TMEM199	-0.29	0.369753
RSBN1	-0.29	0.374063
JMJD6	-0.29	0.379785
UBXN7	-0.29	0.348052
PYURF	-0.29	0.387535
GABPA	-0.29	0.362212
SCG2	-0.28	0.611541
PDIA3	-0.28	0.60933
GLG1	-0.28	0.62349
HSPA1L	-0.28	0.393856
MANF	-0.28	0.617319
CGN	-0.28	0.664623
DHX9	-0.28	0.618312
LSAMP	-0.28	0.696153
NEU1	-0.28	0.526883
MAN1A2	-0.28	0.623512
HNRNPH1	-0.28	0.401277
FAM114A1	-0.28	0.593615
CIRBP	-0.28	0.364402
ARFGAP2	-0.28	0.453222
SMARCA4	-0.28	0.419667
RAB4A	-0.28	0.420885
GALNT3	-0.28	0.431251
SF3B1	-0.28	0.414112
CLPB	-0.28	0.408238
HERC2	-0.28	0.351689
SPTLC1	-0.28	0.420484
NDUFA8	-0.28	0.462691
PIK3C2A	-0.28	0.453313
CASP4	-0.28	0.424691
SNCA	-0.28	0.692597
RUNDC1	-0.28	0.388827
BAIAP2	-0.28	0.390175
CPLX1	-0.28	0.385104
UBQLN2	-0.28	0.378673
DNAJB4	-0.28	0.432482
TMA7	-0.28	0.46517
EXD2	-0.28	0.414469
NUP62	-0.28	0.407198
CDK1	-0.28	0.374878
TST	-0.28	0.409629
TM9SF1	-0.28	0.401648
DISP1	-0.28	0.320981
JUNB	-0.28	0.395228
GPR108	-0.28	0.373081
TTC17	-0.28	0.342465
ERO1B	-0.28	0.373757
YIPF4	-0.28	0.414306
CHCHD1	-0.28	0.396456
OLFM2	-0.28	0.329838
TNK1	-0.28	0.421904
TEX2	-0.28	0.356713
CHD3	-0.28	0.324379
XRCC4	-0.28	0.439115
BPHL	-0.28	0.46328
BYSL	-0.28	0.339381
MICOS13	-0.28	0.379397
GATC	-0.28	0.352791
TIMM21	-0.28	0.335101
GALNT12	-0.28	0.356414
CCDC97	-0.28	0.349024
NGF	-0.28	0.329843
ATP6V1H	-0.27	0.581578
CST3	-0.27	0.647862
HNRNPAB	-0.27	0.581578
UQCRB	-0.27	0.586563
OAT	-0.27	0.58864
KIF14	-0.27	0.520669
SRPRB	-0.27	0.597813
PYCR2	-0.27	0.570937
FKBP8	-0.27	0.626035
KIAA1549	-0.27	0.380531
SUCO	-0.27	0.395598
FNDC3A	-0.27	0.397778
FBL	-0.27	0.672203
SRSF3	-0.27	0.338276
NDUFA7	-0.27	0.426215
PRPF6	-0.27	0.377742
RRP1B	-0.27	0.354302
PODXL2	-0.27	0.374727
RPS19BP1	-0.27	0.365797
HSDL2	-0.27	0.403872
GNPTG	-0.27	0.344921
KGD4	-0.27	0.376066
DNAJC1	-0.27	0.363889
ATAD1	-0.27	0.395174
YIPF3	-0.27	0.352746
SDF2	-0.27	0.356964
ATL1	-0.27	0.384011
RRAGC	-0.27	0.384918
FECH	-0.27	0.409694
ISCU	-0.27	0.374807
TIMP2	-0.27	0.390747
UQCC2	-0.27	0.354585
TC2N	-0.27	0.385311
PLOD1	-0.27	0.306538
PLA2G12A	-0.27	0.348776
CYB5B	-0.27	0.358561
HTRA1	-0.27	0.315503
MPC1	-0.27	0.410938
FKBP5	-0.27	0.388849
MTFR1L	-0.27	0.385932
LPCAT4	-0.27	0.378199
FOXA2	-0.27	0.371701
TOMM22	-0.27	0.352186
MAGI2	-0.27	0.296663
PABPN1	-0.27	0.422195
TMX4	-0.27	0.340418
SCAF11	-0.27	0.314605
PUS7	-0.27	0.397334
ZDHHC3	-0.27	0.300845
OGFOD3	-0.27	0.323923
ECI2	-0.27	0.326255
SNRPD1	-0.27	0.316577
SFXN4	-0.27	0.32559
ANO10	-0.27	0.364133
MRPL9	-0.27	0.343769
CHST10	-0.27	0.316682
CEND1	-0.27	0.39277
RFC2	-0.27	0.303218
AKAP5	-0.27	0.320904
SNPH	-0.27	0.351305
POP7	-0.27	0.307678
ABCB11	-0.27	0.298897
TTC39A	-0.27	0.303078
CARTPT	-0.27	0.316042
YAE1	-0.27	0.306595
SCG3	-0.26	0.574454
PLXNB2	-0.26	0.570808
HMGB1	-0.26	0.574054
CNPY2	-0.26	0.550343
ACSL1	-0.26	0.565026
NDUFAF2	-0.26	0.575541
CALCB	-0.26	0.327957
RAB6B	-0.26	0.357976
HNRNPD	-0.26	0.561745
NUP98	-0.26	0.590959
CNPY3	-0.26	0.604606
DHX15	-0.26	0.484327
UQCRFS1	-0.26	0.59763
DLGAP4	-0.26	0.36079
STIM1	-0.26	0.617292
HNRNPH2	-0.26	0.362708
NUFIP2	-0.26	0.541543
FDXR	-0.26	0.478793
AHSA1	-0.26	0.370729
STK26	-0.26	0.439868
ABCC2	-0.26	0.384517
HNRNPF	-0.26	0.565518
RDH11	-0.26	0.377524
RBBP7	-0.26	0.412277
GPATCH4	-0.26	0.635668
APOOL	-0.26	0.624225
PAM16	-0.26	0.34825
IGSF3	-0.26	0.351455
PUS1	-0.26	0.379684
SLPI	-0.26	0.364309
PROX1	-0.26	0.349206
ALYREF	-0.26	0.36377
FREM2	-0.26	0.299584
PRSS22	-0.26	0.298511
LYRM7	-0.26	0.341256
OSTF1	-0.26	0.309344
MRPS18B	-0.26	0.351765
ZNF326	-0.26	0.305923
BTAF1	-0.26	0.398604
P3H1	-0.26	0.289805
AACS	-0.26	0.319961
MISP	-0.26	0.314902
TTC19	-0.26	0.360079
NUP133	-0.26	0.369287
SCFD2	-0.26	0.294849
TAF10	-0.26	0.398104
PDS5B	-0.26	0.30664
DAXX	-0.26	0.33364
BNIP1	-0.26	0.324607
MEA1	-0.26	0.369319
SUMO1	-0.26	0.312221
TMX2	-0.26	0.325876
NHP2	-0.26	0.294803
SNRPF	-0.26	0.303458
SPCS1	-0.26	0.36867
ALG13	-0.26	0.316315
ZNF205	-0.26	0.298867
MED20	-0.26	0.290386
RIOX2	-0.26	0.314451
C6orf89	-0.26	0.295302
BAG1	-0.26	0.307861
PCID2	-0.26	0.292178
HYOU1	-0.25	0.526249
ACAA2	-0.25	0.535999
PTK7	-0.25	0.544426
CALR	-0.25	0.53292
PCBP1	-0.25	0.546421
COBLL1	-0.25	0.536077
POR	-0.25	0.541688
DNAJC13	-0.25	0.339459
COX5A	-0.25	0.511762
ATG9A	-0.25	0.316107
NES	-0.25	0.371594
BTF3	-0.25	0.53626
DDX42	-0.25	0.345397
BAG6	-0.25	0.348552
RAB25	-0.25	0.314873
TNRC6B	-0.25	0.354492
AKAP11	-0.25	0.37222
NSDHL	-0.25	0.468863
HECTD1	-0.25	0.347234
UBQLN4	-0.25	0.30239
ADGRL2	-0.25	0.360746
SF3A2	-0.25	0.294186
ATP5F1E	-0.25	0.517758
GP2	-0.25	0.345575
DRAP1	-0.25	0.318435
SNU13	-0.25	0.455403
SRSF10	-0.25	0.343227
PPP1R18	-0.25	0.34134
HACD2	-0.25	0.381051
TCEAL3	-0.25	0.384933
AARS2	-0.25	0.260445
PNPLA8	-0.25	0.380216
RTN3	-0.25	0.327547
MFSD2A	-0.25	0.273018
TRA2A	-0.25	0.328701
ACSF3	-0.25	0.387242
AMER3	-0.25	0.367979
USP20	-0.25	0.360966
PCCB	-0.25	0.383747
NT5C3A	-0.25	0.348426
MAVS	-0.25	0.304596
HSPBP1	-0.25	0.296382
DNAJC12	-0.25	0.339337
CARS2	-0.25	0.367388
SLC35E1	-0.25	0.360786
MIEF1	-0.25	0.256093
DHPS	-0.25	0.279829
FAM177A1	-0.25	0.315189
REPIN1	-0.25	0.262197
POGLUT3	-0.25	0.305132
ASH2L	-0.25	0.378828
ZFP37	-0.25	0.293641
CWC22	-0.25	0.372247
PCCA	-0.25	0.279866
MBOAT2	-0.25	0.306704
SUPT4H1	-0.25	0.304245
MRPS2	-0.25	0.337229
D2HGDH	-0.25	0.278521
SLC4A1AP	-0.25	0.277613
TMEM126A	-0.25	0.278321
HSP90B1	-0.24	0.514012
RAB1A	-0.24	0.506715
ATP2A2	-0.24	0.50974
MET	-0.24	0.313294
SCAMP3	-0.24	0.496391
RAB3A	-0.24	0.524152
SSB	-0.24	0.49841
BCAR1	-0.24	0.317434
PYCR1	-0.24	0.500182
NOP56	-0.24	0.547176
COX5B	-0.24	0.498477
ACSL4	-0.24	0.377813
SUMF2	-0.24	0.327216
TOP2B	-0.24	0.540252
OCIAD2	-0.24	0.504943
MFF	-0.24	0.315117
COX6C	-0.24	0.514377
CNPY4	-0.24	0.320875
ABHD12	-0.24	0.532042
POLR2A	-0.24	0.322193
SAFB2	-0.24	0.340361
FXR2	-0.24	0.325733
PRPF19	-0.24	0.383465
RPS27	-0.24	0.508196
CHMP1A	-0.24	0.314428
ADAM17	-0.24	0.323563
GPT2	-0.24	0.35425
PHF2	-0.24	0.328797
MRPL47	-0.24	0.371041
PDCD11	-0.24	0.284194
COA7	-0.24	0.331347
TSPAN13	-0.24	0.364905
MRPL53	-0.24	0.301955
NCR3LG1	-0.24	0.348223
C7orf50	-0.24	0.332866
FGD4	-0.24	0.345487
TBRG4	-0.24	0.318282
DEK	-0.24	0.333192
NUCKS1	-0.24	0.318861
MRPL52	-0.24	0.313969
CERS2	-0.24	0.345138
TMEM61	-0.24	0.276659
EXOG	-0.24	0.290329
UBE2N	-0.24	0.309898
NKRF	-0.24	0.320053
PDRG1	-0.24	0.340254
DAP3	-0.24	0.350239
TIMM8A	-0.24	0.30916
PTPN2	-0.24	0.322659
TMCO1	-0.24	0.305964
ZNF593	-0.24	0.325681
FAM98B	-0.24	0.29618
MPP2	-0.24	0.260463
ISCA2	-0.24	0.347858
VWA8	-0.24	0.284112
EXOSC6	-0.24	0.267776
EBNA1BP2	-0.24	0.324997
ISCA1	-0.24	0.30749
RBM8A	-0.24	0.246037
EFCC1	-0.24	0.246992
RABGGTB	-0.24	0.25533
MAFG	-0.24	0.263689
QPCTL	-0.24	0.253919
SEC61G	-0.24	0.33934
BRI3BP	-0.24	0.263158
SREK1	-0.24	0.26072
ARL6IP1	-0.24	0.251958
NDUFAF1	-0.24	0.275194
STOM	-0.24	0.27699
HNRNPA2B1	-0.23	0.489454
SHMT2	-0.23	0.484608
RAB21	-0.23	0.485135
RPS4X	-0.23	0.481614
OGDH	-0.23	0.484748
DDX17	-0.23	0.466542
SMC1A	-0.23	0.464646
UNC45A	-0.23	0.454684
CLASP2	-0.23	0.373371
MANSC1	-0.23	0.309432
YBX1	-0.23	0.451971
SLTM	-0.23	0.297625
AUP1	-0.23	0.311738
FAF2	-0.23	0.31827
RTKN	-0.23	0.40478
REEP5	-0.23	0.489985
PRKAR1B	-0.23	0.242776
H4C1; H4C11; H4C12; H4C13; H4C14; H4C15; H4C16; H4C2; H4C3; H4C4; H4C5; H4C6; H4C8; H4C9	-0.23	0.530034
LNPK	-0.23	0.298328
COX6B1	-0.23	0.299663
RAE1	-0.23	0.373993
GFM1	-0.23	0.301749
SPRYD7	-0.23	0.281623
ITPR2	-0.23	0.250499
SNX27	-0.23	0.306928
GPR158	-0.23	0.28628
TARS2	-0.23	0.246339
SRSF4	-0.23	0.31611
MRPS18A	-0.23	0.309707
MRPS6	-0.23	0.322652
PRAF2	-0.23	0.311181
ENY2	-0.23	0.328141
MRPS23	-0.23	0.261212
GXYLT1	-0.23	0.301114
SNRPB	-0.23	0.315561
COX7A2L	-0.23	0.280913
BAD	-0.23	0.24176
MRTO4	-0.23	0.318693
MT1E	-0.23	0.307648
DFFA	-0.23	0.246332
ATPAF1	-0.23	0.259902
DNAJB6	-0.23	0.332437
HDHD3	-0.23	0.274032
C6orf47	-0.23	0.262886
ABCC6	-0.23	0.259292
SLC25A46	-0.23	0.226764
ZC3H7B	-0.23	0.250017
CAPN7	-0.23	0.255593
FAM120C	-0.23	0.232522
EXOSC8	-0.23	0.236047
NFATC2	-0.23	0.241203
C1GALT1	-0.23	0.244517
CYB5R1	-0.23	0.241882
NT5DC2	-0.23	0.258496
PALMD	-0.23	0.249948
NPTXR	-0.23	0.238045
PIN4	-0.23	0.234126
CKAP4	-0.22	0.46978
MIA3	-0.22	0.454519
SNCG	-0.22	0.470036
NAP1L1	-0.22	0.333463
GALNT1	-0.22	0.519216
SPCS2	-0.22	0.450705
PLXNA3	-0.22	0.279818
ATP5F1D	-0.22	0.293131
DHRS7	-0.22	0.456172
PDIA5	-0.22	0.475389
THEM6	-0.22	0.276839
XRN2	-0.22	0.524188
SCAMP2	-0.22	0.283187
PRRC1	-0.22	0.457457
SEC61B	-0.22	0.318529
ILVBL	-0.22	0.287966
MRPL11	-0.22	0.313985
SUCLG2	-0.22	0.276264
LSM7	-0.22	0.409403
DKC1	-0.22	0.48415
ICAM1	-0.22	0.29342
CHID1	-0.22	0.290004
SF3A3	-0.22	0.291907
MRPS22	-0.22	0.286798
MT-ATP8	-0.22	0.301447
NDUFAF4	-0.22	0.320653
ATP6AP2	-0.22	0.285042
THYN1	-0.22	0.290062
CTSV	-0.22	0.31705
MRPS5	-0.22	0.300383
MEGF9	-0.22	0.245224
ATF6	-0.22	0.222173
DNAJC6	-0.22	0.236851
MRPL43	-0.22	0.279124
CEBPZ	-0.22	0.306942
CAMK1D	-0.22	0.303819
EXOSC9	-0.22	0.22606
RAB33A	-0.22	0.23827
MRPS17	-0.22	0.278517
NRN1	-0.22	0.268845
FKBP11	-0.22	0.290298
PON2	-0.22	0.261101
EARS2	-0.22	0.223143
DTX3L	-0.22	0.298716
XAB2	-0.22	0.252986
SMAD4	-0.22	0.27959
APIP	-0.22	0.322447
FRG1	-0.22	0.277327
SH3PXD2A	-0.22	0.214335
TPBGL	-0.22	0.204758
MAGOHB	-0.22	0.265264
PNKD	-0.22	0.232121
ZC3H7A	-0.22	0.227796
TBC1D24	-0.22	0.26988
GRAMD1A	-0.22	0.222719
DPY30	-0.22	0.304083
MLYCD	-0.22	0.21305
SPAG7	-0.22	0.225796
RIOK2	-0.22	0.230921
NRBF2	-0.22	0.238035
BRD8	-0.22	0.212222
PDCL3	-0.22	0.207302
CAAP1	-0.22	0.226573
ERICH5	-0.22	0.213769
NSMCE1	-0.22	0.207352
HIC2	-0.22	0.232998
C14orf119	-0.22	0.226557
CLCN2	-0.22	0.229573
MPDU1	-0.22	0.220112
EXT1	-0.22	0.211437
ALG3	-0.22	0.226866
SSR2	-0.22	0.210869
CANX	-0.21	0.425268
ETFB	-0.21	0.447757
ILF3	-0.21	0.424162
COX4I1	-0.21	0.428775
ARHGEF2	-0.21	0.433781
DLL3	-0.21	0.236956
PLOD3	-0.21	0.46849
ATP13A1	-0.21	0.404598
ATXN2L	-0.21	0.413425
PLXNA1	-0.21	0.285436
PREB	-0.21	0.427704
RPAP3	-0.21	0.457339
CAMSAP3	-0.21	0.262086
NSUN2	-0.21	0.33912
NTS	-0.21	0.442624
VPS13A	-0.21	0.269407
MMUT	-0.21	0.255766
SNX12	-0.21	0.273348
TFAM	-0.21	0.475947
CLGN	-0.21	0.301647
GADD45GIP1	-0.21	0.264904
OSBPL8	-0.21	0.27357
KHDRBS3	-0.21	0.339832
ABCA2	-0.21	0.29284
EXTL3	-0.21	0.238568
CHP1	-0.21	0.250238
SRSF7	-0.21	0.251397
SEC11A	-0.21	0.259115
DNAJB12	-0.21	0.290249
MTX1	-0.21	0.238471
NDUFA6	-0.21	0.2453
GGCX	-0.21	0.226119
NDUFS7	-0.21	0.262544
MRPS14	-0.21	0.196582
OPA3	-0.21	0.278789
MACROH2A1	-0.21	0.29744
EMC4	-0.21	0.262159
MGAT2	-0.21	0.310655
HELB	-0.21	0.264971
FASTKD5	-0.21	0.22435
ANP32A	-0.21	0.289319
ACBD3	-0.21	0.315446
FNDC10	-0.21	0.192222
DIS3	-0.21	0.19662
VPS37B	-0.21	0.260069
GNPTAB	-0.21	0.201942
TRIM56	-0.21	0.188945
SPC25	-0.21	0.274216
MED17	-0.21	0.230287
SOX4	-0.21	0.222901
SNRPD3	-0.21	0.277097
MTRF1L	-0.21	0.215403
RPP25	-0.21	0.215139
BTBD2	-0.21	0.209565
PDSS2	-0.21	0.201828
TRIM68	-0.21	0.214145
ERCC6L	-0.21	0.213422
NDUFAF5	-0.21	0.200389
CPE	-0.2	0.423209
GANAB	-0.2	0.407549
PDIA6	-0.2	0.405777
CHGA	-0.2	0.40659
PCSK1	-0.2	0.414567
OPA1	-0.2	0.408102
HDLBP	-0.2	0.410694
SLC38A10	-0.2	0.403914
SRPRA	-0.2	0.405267
PNPT1	-0.2	0.423811
SIRT2	-0.2	0.409833
CIAPIN1	-0.2	0.448118
MYBBP1A	-0.2	0.256985
TMEM87A	-0.2	0.253717
MACO1	-0.2	0.46092
UBE2G2	-0.2	0.233525
CLPX	-0.2	0.271628
HOOK1	-0.2	0.205189
PICALM	-0.2	0.258025
PTMS	-0.2	0.238812
NDUFS6	-0.2	0.413799
TYK2	-0.2	0.223696
DDX50	-0.2	0.29479
HINT2	-0.2	0.449278
RNPS1	-0.2	0.232735
SARS2	-0.2	0.202312
HSD17B7	-0.2	0.241292
TM9SF2	-0.2	0.217868
TMX3	-0.2	0.350495
PRR36	-0.2	0.250343
SUGT1	-0.2	0.223953
ETFDH	-0.2	0.218441
LCLAT1	-0.2	0.227641
ENTPD4	-0.2	0.247761
NDUFA2	-0.2	0.260651
MRPL50	-0.2	0.215425
TMEM131	-0.2	0.19894
MRPL4	-0.2	0.246323
TOR1AIP2	-0.2	0.21526
NDUFB4	-0.2	0.214988
MRPS21	-0.2	0.255897
IL10RB	-0.2	0.200491
GALNT11	-0.2	0.275115
ASTN2	-0.2	0.28157
NIBAN1	-0.2	0.232333
APOO	-0.2	0.23041
IDI1	-0.2	0.22741
LMF2	-0.2	0.273128
BLTP3A	-0.2	0.175838
MTNAP1	-0.2	0.225725
PDZD8	-0.2	0.170841
MRPS33	-0.2	0.245523
EXOSC2	-0.2	0.210263
PIGG	-0.2	0.267407
MINPP1	-0.2	0.182898
SMNDC1	-0.2	0.189286
SCO2	-0.2	0.207276
B3GALT6	-0.2	0.181701
MMAB	-0.2	0.235014
TFIP11	-0.2	0.188581
LAMC2	-0.2	0.173591
XPNPEP3	-0.2	0.192942
BCL7C	-0.2	0.203838
ZNF3	-0.2	0.204285
UNG	-0.2	0.189948
TAP1	-0.2	0.208357
LARS2	-0.2	0.186401
IL17C	-0.2	0.17409
ATG2A	-0.2	0.185439
PAK6	-0.2	0.186535
FANCD2	-0.2	0.186845
CDC42SE2	-0.2	0.186562
EMC6	-0.2	0.201238
RANBP3	-0.2	0.265983
WLS	-0.2	0.239535
SNAP47	-0.2	0.185727
CNGB1	-0.2	0.170229
MRNIP	-0.2	0.189876
LAGE3	-0.2	0.175413
RIPK1	-0.2	0.18898
SBK1	-0.2	0.211636
CDC123	-0.2	0.189452
GBA2	-0.2	0.191124
CCT2	-0.19	0.383908
DDX5	-0.19	0.397418
RANBP2	-0.19	0.399212
SCAMP1	-0.19	0.377293
ACO2	-0.19	0.400151
TOMM70	-0.19	0.398019
PCK2	-0.19	0.367235
HK1	-0.19	0.391738
CASK	-0.19	0.398928
OS9	-0.19	0.420213
RCN2	-0.19	0.228631
SH3GLB1	-0.19	0.395174
ATP5PF	-0.19	0.395303
RAB13	-0.19	0.390843
RAB35	-0.19	0.25649
ATP2C1	-0.19	0.226289
MRPS31	-0.19	0.38709
MRPS9	-0.19	0.227894
GRP	-0.19	0.322947
PMPCA	-0.19	0.322201
HIBCH	-0.19	0.36223
EMC2	-0.19	0.200544
CPT1A	-0.19	0.231659
SLC39A10	-0.19	0.297133
MST1R	-0.19	0.232498
INPPL1	-0.19	0.192691
MRPS28	-0.19	0.351816
YARS2	-0.19	0.219405
CD59	-0.19	0.344298
DOCK10	-0.19	0.25017
SFXN3	-0.19	0.210798
TIMP1	-0.19	0.219257
SEC11C	-0.19	0.387772
LSM14B	-0.19	0.358429
HK2	-0.19	0.168001
ALG5	-0.19	0.306765
SCYL1	-0.19	0.203748
NUP54	-0.19	0.245173
CSE1L	-0.19	0.19218
AFTPH	-0.19	0.187365
SRSF9	-0.19	0.215381
MTPAP	-0.19	0.205498
CLUH	-0.19	0.173248
CNNM4	-0.19	0.170846
PRPF31	-0.19	0.229918
EI24	-0.19	0.225586
ALG1	-0.19	0.243907
PHF5A	-0.19	0.221497
EIF4EBP1	-0.19	0.169634
INTS14	-0.19	0.190225
TCEAL4	-0.19	0.208739
ECHDC3	-0.19	0.18119
C19orf25	-0.19	0.208314
ISY1	-0.19	0.177134
RAD21	-0.19	0.198018
RTBDN	-0.19	0.177826
DPM1	-0.19	0.229284
NRCAM	-0.19	0.176793
CHD1	-0.19	0.162772
CYB5A	-0.19	0.260861
PTGR3	-0.19	0.207963
SAP18	-0.19	0.232557
NSA2	-0.19	0.175304
PLP2	-0.19	0.185124
WWOX	-0.19	0.17175
CXorf38	-0.19	0.176898
TMEM160	-0.19	0.172353
GPR180	-0.19	0.152113
LYSMD3	-0.19	0.173819
S100A4	-0.19	0.163619
SLC13A2	-0.19	0.172481
GLUD1	-0.18	0.375186
CALCA	-0.18	0.353758
ATP2A3	-0.18	0.351975
PLS1	-0.18	0.360446
CCDC47	-0.18	0.350892
SSBP1	-0.18	0.369262
LIMCH1	-0.18	0.380895
L1CAM	-0.18	0.23174
HNRNPC	-0.18	0.35895
DNAJB11	-0.18	0.363179
OXCT1	-0.18	0.357942
LRP11	-0.18	0.235551
ZC3H18	-0.18	0.381734
RAB4B	-0.18	0.241326
DNAJC11	-0.18	0.280715
B2M	-0.18	0.206449
SH3BP4	-0.18	0.304467
SUCLA2	-0.18	0.291456
POF1B	-0.18	0.240791
NUP214	-0.18	0.380863
NLRP2	-0.18	0.210094
CRELD1	-0.18	0.194877
MGAT5	-0.18	0.201787
RALY	-0.18	0.207749
MRPL40	-0.18	0.206456
ELAVL1	-0.18	0.19301
COMTD1	-0.18	0.180646
GET3	-0.18	0.298789
AGPAT1	-0.18	0.231464
ALDH5A1	-0.18	0.178951
PRKCD	-0.18	0.155403
PTGES2	-0.18	0.196481
GALNT13	-0.18	0.155193
NDUFA4	-0.18	0.232073
MRPL58	-0.18	0.183135
COX20	-0.18	0.219067
PTDSS1	-0.18	0.19285
KIAA1671	-0.18	0.157294
CCDC51	-0.18	0.162635
WDR18	-0.18	0.197701
ZNF629	-0.18	0.165795
RNF25	-0.18	0.162084
HACD3	-0.18	0.212318
EDC3	-0.18	0.184591
MRPL19	-0.18	0.147398
SSR1	-0.18	0.230472
AKAP1	-0.18	0.229257
MRPS15	-0.18	0.14942
LTBR	-0.18	0.149519
SFXN2	-0.18	0.181824
SNRPC	-0.18	0.16172
WARS2	-0.18	0.151721
CRIPT	-0.18	0.229784
DERL1	-0.18	0.154899
MCCC1	-0.18	0.16433
MPP3	-0.18	0.175781
MGAT4B	-0.18	0.154525
INPP5F	-0.18	0.161051
SCOC	-0.18	0.196319
LENG8	-0.18	0.161735
NDUFB2	-0.18	0.169828
CCDC141	-0.18	0.149766
FASTKD1	-0.18	0.154508
MTCH1	-0.18	0.156768
FBXO22	-0.18	0.223879
NCBP1	-0.18	0.138931
PDIA4	-0.17	0.346509
P4HB	-0.17	0.337065
LRPPRC	-0.17	0.340871
ACAT1	-0.17	0.337114
ATP5PD	-0.17	0.353883
TRAP1	-0.17	0.348242
CS	-0.17	0.34649
BSG	-0.17	0.32792
NOMO2	-0.17	0.323998
ADAM28	-0.17	0.296415
RAB3B	-0.17	0.338059
ITGA1	-0.17	0.345685
EIF4G2	-0.17	0.321132
THRAP3	-0.17	0.336784
ABR	-0.17	0.308172
THBS1	-0.17	0.208547
NAT10	-0.17	0.199034
MRPS35	-0.17	0.185837
TRMT10C	-0.17	0.274742
NSFL1C	-0.17	0.228569
SPAST	-0.17	0.200237
CLIP1	-0.17	0.185431
SSR4	-0.17	0.191161
MRPL2	-0.17	0.185315
ADGRG6	-0.17	0.174592
GBF1	-0.17	0.174653
LRRC7	-0.17	0.184376
PDCD5	-0.17	0.231875
FRAS1	-0.17	0.140738
UXS1	-0.17	0.188125
ATP6V1F	-0.17	0.181719
HARS2	-0.17	0.250926
MRPL38	-0.17	0.204734
CBX1	-0.17	0.207518
DNAJC9	-0.17	0.193135
PIGT	-0.17	0.197476
CSNK1A1	-0.17	0.193231
NUDT9	-0.17	0.182369
MRPL39	-0.17	0.189439
MRPL15	-0.17	0.191369
MARS2	-0.17	0.1718
RUSF1	-0.17	0.171042
DES	-0.17	0.147819
SDE2	-0.17	0.218672
PPOX	-0.17	0.182446
DMAP1	-0.17	0.200927
ABCB7	-0.17	0.196394
HAUS8	-0.17	0.221954
MIPEP	-0.17	0.181349
LIPA	-0.17	0.198193
TFB2M	-0.17	0.172499
MRPL46	-0.17	0.184791
KCTD3	-0.17	0.143085
MRPL24	-0.17	0.18049
STX2	-0.17	0.138684
PACSIN3	-0.17	0.147167
TAMM41	-0.17	0.14804
SCO1	-0.17	0.200583
ERAP2	-0.17	0.211999
GPD1L	-0.17	0.146953
PIH1D1	-0.17	0.153824
CTBP1	-0.17	0.223859
SSU72	-0.17	0.148863
DUSP3	-0.17	0.156857
MAN2A1	-0.17	0.138232
FNIP1	-0.17	0.146977
DOCK4	-0.17	0.151032
HSD11B2	-0.17	0.140222
ZNF346	-0.17	0.124212
TMEM168	-0.17	0.138869
ABHD10	-0.17	0.133782
MAP1B	-0.16	0.332204
TUFM	-0.16	0.322093
PABPC1	-0.16	0.330629
DST	-0.16	0.322206
PTPRN2	-0.16	0.245989
STMN3	-0.16	0.150991
PLCB3	-0.16	0.3058
ERP44	-0.16	0.321054
TALDO1	-0.16	0.317111
SLC2A1	-0.16	0.16695
FH	-0.16	0.303484
SFXN1	-0.16	0.343546
ELAPOR2	-0.16	0.337113
DNAJA2	-0.16	0.319935
TKT	-0.16	0.312434
SAFB	-0.16	0.242756
ACOT2	-0.16	0.24541
SYNRG	-0.16	0.142436
DNAJC19	-0.16	0.314124
ENPP1	-0.16	0.165394
RIPOR1	-0.16	0.188934
ME2	-0.16	0.137837
STX18	-0.16	0.160901
PPIF	-0.16	0.318099
SUCLG1	-0.16	0.325388
CDKN2AIP	-0.16	0.169316
TRIM26	-0.16	0.135941
DHX36	-0.16	0.11551
ILF2	-0.16	0.335833
BCR	-0.16	0.144676
PTRH2	-0.16	0.201738
MRPL17	-0.16	0.19028
B4GALT4	-0.16	0.161711
MRPL49	-0.16	0.172629
PUM2	-0.16	0.195688
ANKFY1	-0.16	0.143531
NDUFB6	-0.16	0.18574
MGAT1	-0.16	0.180458
POLR1A	-0.16	0.171355
NDUFS8	-0.16	0.160695
POFUT1	-0.16	0.168219
EMC7	-0.16	0.168555
GPATCH2	-0.16	0.160999
TIMM9	-0.16	0.165722
TIMM50	-0.16	0.197036
SLC25A22	-0.16	0.188774
EIF2AK2	-0.16	0.186493
RABL3	-0.16	0.194135
RMDN1	-0.16	0.177751
BMS1	-0.16	0.145827
TTC9C	-0.16	0.174095
ALG2	-0.16	0.175055
TDRD7	-0.16	0.147494
KMO	-0.16	0.199019
NBAS	-0.16	0.123687
UBE2Q1	-0.16	0.153918
POLR1G	-0.16	0.153192
ARFIP2	-0.16	0.166936
ATP10D	-0.16	0.124109
GPR89B	-0.16	0.121719
SEC13	-0.16	0.194378
PLEKHB2	-0.16	0.113557
ARL2BP	-0.16	0.175471
CETN3	-0.16	0.166214
GPAT3	-0.16	0.140557
TMEFF1	-0.16	0.129144
PGS1	-0.16	0.111443
COX19	-0.16	0.163202
SIRT3	-0.16	0.137531
PEX5	-0.16	0.140466
ORC2	-0.16	0.150685
LYRM4	-0.16	0.116609
NQO1	-0.16	0.130923
SOAT1	-0.16	0.131799
VGF	-0.15	0.309233
RAB6A	-0.15	0.305929
GDF15	-0.15	0.293314
DNAJC3	-0.15	0.290761
HNRNPA3	-0.15	0.308763
PITRM1	-0.15	0.297824
CD151	-0.15	0.119954
PPP1CC	-0.15	0.139957
SDAD1	-0.15	0.284451
GLS	-0.15	0.289549
ARFGAP3	-0.15	0.233986
PMPCB	-0.15	0.160859
EPS15L1	-0.15	0.118777
NUDCD3	-0.15	0.158843
VPS4B	-0.15	0.157928
FAM234A	-0.15	0.146358
DDX39A	-0.15	0.1654
PTCD3	-0.15	0.145248
RAB30	-0.15	0.130101
NDUFB10	-0.15	0.167391
ABHD11	-0.15	0.152844
FUNDC2	-0.15	0.230789
PDE12	-0.15	0.138946
MRPL55	-0.15	0.113618
KIAA2013	-0.15	0.142157
SLC27A2	-0.15	0.132981
ELOB	-0.15	0.165643
CPSF1	-0.15	0.170135
MRPL45	-0.15	0.153314
AGK	-0.15	0.155792
NDUFA9	-0.15	0.18203
RNF214	-0.15	0.119345
H1-0	-0.15	0.172658
STXBP6	-0.15	0.159767
INTS13	-0.15	0.112311
TBC1D10A	-0.15	0.177819
PELO	-0.15	0.183186
SURF4	-0.15	0.105001
SOX2	-0.15	0.169964
DNAJA3	-0.15	0.139304
SCCPDH	-0.15	0.141511
SPCS3	-0.15	0.14587
GCC1	-0.15	0.118291
CBLB	-0.15	0.106656
SPIRE1	-0.15	0.139659
HEATR3	-0.15	0.152212
UFC1	-0.15	0.128202
CYCS	-0.15	0.162128
SYNJ2BP	-0.15	0.159361
ZSWIM8	-0.15	0.105704
ALPK3	-0.15	0.125386
KDSR	-0.15	0.167527
TMEM245	-0.15	0.119253
UFSP2	-0.15	0.174818
MRPL33	-0.15	0.10392
ALKBH5	-0.15	0.101847
FADD	-0.15	0.173732
WDR26	-0.15	0.120688
CGA	-0.15	0.161316
MGME1	-0.15	0.169243
ERGIC2	-0.15	0.175577
RWDD1	-0.15	0.180856
MRPL41	-0.15	0.110941
CNTN4	-0.15	0.171127
[truncated: 3,483 more rows]

## Sheet: Table S3D
Table S3D. Analyzed proteomics data, related to Figure 5D.
	Abundance Ratio (log2): (QGP-1_Apilimod-1uM) / (QGP-1_DMSO)	-log10pvalue (Apilimod)
APOB	5.21	12.0455
NCOA4	4.93	13.7671
LDLR	4.84	13.3211
NBR1	4.52	11.8028
APLP2	4.52	11.7996
PLA2G3	4.5	9.08761
GPC1	4.37	11.0296
APLP1	4.32	10.9104
SPINT2	4.29	10.7929
APP	4.25	10.6108
TAX1BP1	4.22	10.4812
SQSTM1	4.18	10.3364
NSG2	4.18	10.1878
PCDHGB2	4.14	10.141
LIPG	4.13	10.6638
APOC2	4.1	14.6536
TNFSF15	4.1	7.85325
ADGRG1	4.09	9.92072
NRSN2	4.07	10.3839
ITM2B	4.06	10.6767
PCDHB2	4.04	9.77656
TMEM59L	4.01	9.93044
DLL3	4.01	9.62662
PCDH20	3.99	7.54036
RNF152	3.96	11.0572
SYT11	3.96	10.0682
ITM2C	3.96	7.30697
NSG1	3.95	12.9236
PCDHB9	3.95	10.5447
TMEM59	3.94	9.32023
GPC2	3.91	9.79486
TNFRSF19	3.88	13.4231
PCDHAC2	3.85	9.31102
SYT4	3.85	8.96756
DNER	3.83	9.05297
CLSTN3	3.83	7.63893
TMEM132A	3.82	9.0021
IL13RA1	3.82	7.06551
GABARAPL2	3.81	8.83991
PCDHB14	3.79	10.3674
CD320	3.77	9.30785
TMEM248	3.75	9.65368
PCDHB8	3.75	8.57893
LRP10	3.74	9.1911
CDH18	3.74	9.15025
SPINT1	3.73	8.48278
PCDHGB1	3.73	8.42526
LAPTM4A	3.72	9.44307
CALCOCO2	3.7	8.36998
PCDHA11	3.68	9.4344
MICB	3.67	12.3326
PRSS8	3.64	11.7772
LRP8	3.63	8.16553
CCN2	3.62	11.1528
LRP12	3.61	9.51558
SLC38A2	3.61	8.05205
RNF128	3.61	7.388
SEZ6L2	3.59	7.97531
NETO2	3.59	6.4527
MFSD2A	3.58	12.0506
EFNA1	3.58	9.84265
ZDHHC9	3.53	9.47535
PCDHGB5	3.5	9.47688
SUSD4	3.49	10.8768
MTMR4	3.49	7.64057
CRIM1	3.49	7.56333
PCDHB11	3.48	7.55502
HLA-A	3.46	7.5034
HLA-C	3.46	7.48851
SMOC1	3.43	5.9932
LTF	3.42	10.3984
FGF13	3.41	8.29035
GPC4	3.41	7.31966
TNFRSF21	3.4	7.24972
TNIP1	3.4	5.92156
GJB1	3.38	6.43588
ST8SIA4	3.34	9.45388
ADIPOR1	3.32	10.1188
GABARAP	3.32	7.71765
TNFRSF1A	3.29	10.0512
GC	3.28	11.2205
MANSC1	3.28	6.84245
IFNGR1	3.28	6.83939
B2M	3.27	6.87144
IL6ST	3.27	6.83038
BMPR2	3.25	5.43938
BMPR1A	3.23	9.67133
IL27RA	3.23	8.63299
TMEM61	3.23	8.37501
NFASC	3.23	6.74839
FAT1	3.23	5.20715
ALB	3.21	5.93413
KCNJ2	3.21	5.06655
SUSD6	3.2	9.61152
SEMA3A	3.2	9.11827
HEPACAM2	3.2	8.16606
TNFRSF10A	3.2	5.04187
SLC4A2	3.19	5.19283
TMEM185B	3.18	7.8353
NMNAT2	3.17	8.95955
RNF130	3.17	5.07035
CELSR3	3.15	7.73851
LRRN1	3.15	7.42156
TFRC	3.14	6.3853
PCM1	3.13	6.3406
AHSG	3.12	8.8039
LIFR	3.12	6.31839
IFNAR1	3.12	4.81555
CADM2	3.11	7.57723
FZD1	3.11	5.26306
ABCC6	3.1	8.11884
MAP1LC3B2	3.1	6.33044
GPC6	3.09	7.56528
JTB	3.09	4.88171
SERPINC1	3.08	8.13449
CD46	3.08	6.24216
DLL1	3.08	6.19941
NCR3LG1	3.08	4.98754
TPRG1L	3.07	7.81372
FZD8	3.05	8.20086
WNT5A	3.05	4.53343
SNX17	3.04	7.55258
SYT13	3.04	6.05663
PLXDC2	3.03	5.99446
KCT2	3.01	6.19177
LTBP1	3.01	4.70658
RELT	3	9.16998
SORT1	2.99	5.90388
CADM1	2.99	5.8972
CDH6	2.98	7.97917
NRP1	2.98	6.23639
VLDLR	2.97	4.57581
LRIG1	2.94	5.73603
APBB2	2.93	8.08436
CALCOCO1	2.93	6.78547
IL17RD	2.93	6.11346
HSPA13	2.93	5.69495
CLSTN1	2.92	8.56771
WWP2	2.92	4.58447
AGRN	2.9	8.27831
C1GALT1	2.89	8.44311
SEZ6	2.89	8.33326
DSG2	2.89	5.57877
ACVR1B	2.88	7.87709
CHIC2	2.88	7.50884
PRSS22	2.87	7.41175
MPZL1	2.87	6.0045
STEAP3	2.86	6.3362
RNF149	2.85	6.09371
IGSF8	2.85	5.50265
PCDH1	2.85	5.46902
STMN3	2.84	6.30266
IL10RB	2.83	5.95108
KISS1R	2.8	6.30528
JAG1	2.8	5.31452
CDH1	2.8	5.30417
SLITRK6	2.79	7.10041
SLC6A17	2.79	5.55593
ERBB3	2.79	5.27488
SLIT1	2.79	4.13764
LRIG2	2.78	5.37
LINGO1	2.77	5.63907
LRP11	2.76	5.60575
SORL1	2.75	5.89882
SLC2A1	2.75	5.60685
B3GALT2	2.75	4.08599
NKD2	2.73	6.15744
DDR1	2.72	5.54626
CTSF	2.72	3.97482
PLEKHB2	2.71	7.39895
IL13RA2	2.71	5.63064
ECE1	2.71	5.419
PCDH9	2.71	5.03535
KCND3	2.7	6.25802
TMEM63C	2.68	7.15489
ITIH3	2.68	6.9532
TAAR1	2.68	6.55173
FRAS1	2.67	5.99609
SEMA3E	2.67	5.03045
PTGER4	2.67	4.42492
ADGRA3	2.66	5.72051
LRP5	2.65	5.32605
SCN3B	2.64	6.97851
ADGRE5	2.64	4.95928
CMIP	2.63	5.60067
RET	2.63	4.81753
LRP6	2.63	3.72719
LPL	2.62	7.00046
SLC43A2	2.62	6.04926
CXADR	2.62	4.23267
PCDHB13	2.61	6.31614
SPP1	2.6	6.43279
TMEM198	2.59	6.62031
ZDHHC20	2.59	5.52239
SPRY2	2.59	5.01294
SEMA4D	2.58	5.54767
FZD6	2.57	5.13789
ADGRG6	2.57	3.65151
FREM2	2.55	6.02923
SLC39A14	2.53	5.52336
SPG21	2.53	3.87544
CADM4	2.52	7.0432
GRN	2.52	4.49143
ITIH2	2.51	6.45301
NRCAM	2.51	6.11183
SLC16A12	2.5	6.87699
EPHA4	2.5	4.45124
ABCC5	2.49	6.44545
EPHA6	2.49	6.25142
THBS1	2.48	5.14398
RNF11	2.48	4.91899
LTBR	2.47	6.17217
SPOCK1	2.47	5.20263
SEMA4B	2.47	4.37559
PODXL2	2.46	4.16469
ANTXR2	2.45	6.07324
CD302	2.45	5.81129
AMIGO2	2.44	4.28857
SYT5	2.44	4.18895
SLC19A2	2.42	5.7517
ST14	2.42	4.2405
EPHA3	2.42	3.68489
KEAP1	2.41	6.00112
CLDN3	2.4	5.25628
PRSS23	2.39	6.59935
TP53I11	2.38	4.2602
ANTXR1	2.38	4.2371
SLC38A1	2.37	3.63319
CD151	2.37	3.60178
ROBO2	2.36	4.86841
IGF2R	2.36	4.07876
ST8SIA3	2.35	4.36404
FAM234B	2.34	4.90866
BMERB1	2.34	3.38621
CNTN1	2.33	3.98765
CDH2	2.33	3.80991
ABCA2	2.32	4.5079
STMN2	2.31	5.47214
MDK	2.31	3.17783
PTN	2.3	5.85556
NLGN2	2.3	4.87391
MET	2.3	3.91542
APOE	2.29	3.95356
ROR1	2.28	5.29004
DSC2	2.28	4.22749
KIT	2.27	5.22977
GNPTG	2.25	5.13071
FNDC10	2.25	4.82738
BNIP3L	2.23	5.29677
ACVR1	2.23	3.27711
INAFM2	2.22	5.75884
ATP13A3	2.22	3.48853
HPN	2.21	4.43138
NEU1	2.21	3.6768
SLC39A8	2.2	5.41932
JOSD1	2.18	5.78854
ENTPD7	2.18	4.94733
CEP131	2.17	2.76004
GLT8D1	2.16	4.38418
STX19	2.15	5.44944
MUC13	2.15	3.84597
RAB17	2.14	5.43249
CSNK1G3	2.13	4.74369
MARVELD3	2.1	3.75369
ADAM9	2.09	3.69341
PLXNA4	2.09	3.56531
LRP1	2.08	3.37535
CCPG1	2.08	2.8414
TMEM63B	2.08	2.76629
HRH1	2.06	4.7815
TMEFF1	2.06	4.76935
ITCH	2.06	4.65571
AMIGO1	2.06	4.17722
SLC7A1	2.06	4.04736
NECTIN2	2.06	3.00547
KCNH7	2.05	4.10624
OCLN	2.05	3.71235
WLS	2.04	5.03254
CDK5R2	2.04	4.13598
WWP1	2.04	3.9611
SLC19A1	2.04	3.84445
FRRS1	2.04	3.71449
SEMA4C	2.04	3.62997
TGOLN2	2.04	3.26782
UNC5A	2.03	4.94036
TMEM179	2.03	4.4924
LITAF	2.03	4.45639
LNPEP	2.03	3.24197
RAB33A	2.02	4.87
TRIM4	2.02	4.85126
SLC2A3	2.02	4.21536
F11R	2.02	3.22812
UXS1	2.02	2.8169
SCN2A	2.01	4.41711
ATP10D	2.01	3.77578
ICAM1	2.01	3.75542
FURIN	2	3.71929
DLL4	2	3.17009
NRXN1	1.98	4.51165
NRXN1	1.98	3.1408
PALS1	1.97	3.98524
KRTCAP3	1.97	3.91282
XPR1	1.97	3.40679
STUB1	1.97	3.35063
CD55	1.97	3.15662
TSPAN13	1.96	3.81817
FRK	1.96	3.80616
TNR	1.96	2.69107
SLC6A6	1.95	4.20821
RAB29	1.95	3.81494
NRN1	1.95	3.3548
ADAM28	1.95	3.0699
CELSR2	1.94	3.45196
TSPAN14	1.93	4.55785
SHISA2	1.93	3.47921
SPRY1	1.92	3.21338
NUCB1	1.92	2.99203
PTPRM	1.91	4.50336
LRRC7	1.91	4.38623
SLC22A5	1.91	3.97788
PATJ	1.91	3.7515
MGRN1	1.91	2.5944
EFNB3	1.89	3.07785
PLOD1	1.87	4.54293
ABHD17A	1.87	4.14621
TGFBR1	1.87	4.04346
STYK1	1.87	4.035
BACE1	1.86	3.92308
SLCO4A1	1.86	3.6627
CTSV	1.86	3.49478
AKAP11	1.86	3.34829
BCAM	1.86	2.86549
MARVELD2	1.86	2.29981
ADGRL2	1.85	3.40727
KIDINS220	1.84	2.824
F2R	1.83	3.99045
SLC5A3	1.83	3.9006
APOC1	1.83	3.77667
SORCS1	1.82	4.0843
SREBF1	1.82	3.91186
FLRT3	1.82	3.86595
CSNK1G1	1.82	3.69728
JAK1	1.82	2.94658
SPRY4	1.82	2.76741
CLCN5	1.81	3.73925
SFT2D2	1.81	3.67512
SIGIRR	1.81	2.28722
ATRN	1.8	2.73627
GALNT14	1.79	3.72133
GPRC5C	1.78	3.31246
CSNK1G2	1.78	2.77262
ADGRL1	1.78	2.73823
SLC3A2	1.78	2.6998
VAMP8	1.78	2.22068
UBTD1	1.77	3.69395
PCNX3	1.77	3.0325
ADGRL3	1.77	3.0164
PTPRS	1.77	2.96128
TM9SF2	1.77	2.20997
ALCAM	1.75	2.62978
NPDC1	1.75	2.18075
SLC7A11	1.74	3.7482
SV2A	1.74	2.65343
TPP1	1.74	2.63467
SLITRK4	1.74	2.38032
FAM171A1	1.74	2.1218
ELAPOR1	1.73	2.58258
DAG1	1.73	2.58153
ILDR2	1.73	2.0074
MLF2	1.72	3.48957
L1CAM	1.72	2.56291
RHOQ	1.71	3.22014
KIAA0040	1.71	3.15913
RPS27A	1.71	2.36672
ATP2C2	1.7	2.87196
TENM3	1.7	2.86209
ADAM10	1.7	2.5158
ADAM22	1.69	3.51908
DCBLD2	1.69	3.48509
ATP2C1	1.69	2.61375
SPPL2B	1.68	3.1185
NDRG3	1.67	2.99413
ADAM15	1.67	2.73692
TMEM87B	1.66	2.55406
CLDN7	1.65	3.4279
SLC30A1	1.65	2.59868
DAGLB	1.65	2.56116
PLXNA2	1.65	2.4262
GABRA3	1.64	3.17542
ANO9	1.64	3.08945
CGA	1.64	3.07496
ABCC2	1.64	2.66958
ERBB4	1.64	1.97108
SLC9A7	1.63	3.2589
MAN2A2	1.63	3.23719
PI4K2B	1.63	3.00009
GXYLT1	1.63	2.67951
CLU	1.63	2.42389
TPBG	1.63	1.95967
FAM174B	1.62	3.46997
GABRA1	1.62	3.30791
LONP2	1.62	3.27304
ZFYVE9	1.62	2.92194
STX12	1.62	2.45872
MEGF9	1.62	2.37496
GLG1	1.62	2.36571
TMC5	1.62	1.99312
PKP4	1.62	1.93566
SCN3A	1.62	1.88969
GPR107	1.61	2.84317
ABHD17B	1.61	2.60251
KIAA1549	1.61	2.4526
USP33	1.6	3.41342
PIEZO1	1.6	3.19654
GGT7	1.6	3.06026
RNF150	1.6	2.91094
HS3ST1	1.6	2.59548
SV2B	1.6	2.53885
FAM171B	1.6	2.05933
RFFL	1.59	3.225
IGSF3	1.59	2.72578
GPR108	1.59	2.25557
LGALS8	1.59	1.86662
C11orf52	1.58	3.55991
VTI1A	1.58	2.58772
TMC4	1.58	2.47261
GPSM1	1.57	3.49844
LRFN4	1.57	3.29818
CEMIP2	1.57	2.2719
EPCAM	1.57	2.26911
PGAP6	1.57	1.94148
SLC4A11	1.56	3.35983
DSTYK	1.56	3.15972
NCAM2	1.56	3.08294
GSK3B	1.56	2.98316
B3GALT6	1.56	2.74821
CD81	1.55	3.44345
WDR45B	1.55	3.33488
TRPM7	1.55	2.46168
PRKAR1B	1.54	3.3002
CD276	1.54	2.62262
SYT17	1.54	2.33629
DPP10	1.53	2.915
RAB24	1.52	2.65612
ATP9A	1.52	2.2513
DAAM1	1.52	2.16759
PRRT3	1.51	3.46154
SLC26A11	1.51	3.11341
STX6	1.51	2.58574
CNNM2	1.5	2.999
FAM234A	1.5	2.40834
PTPRN2	1.5	2.1411
EFNB1	1.49	3.1652
CD99L2	1.49	2.88943
ULK1	1.49	2.76808
SNX27	1.49	2.68953
ITFG1	1.49	2.3312
F5	1.49	1.86695
JAG2	1.49	1.72291
GRK6	1.48	2.63743
ULBP1	1.48	2.56054
ATP11C	1.47	2.09766
TMEM87A	1.47	1.9669
GABRB2	1.46	2.86896
F2	1.46	2.78489
LRRC8A	1.46	2.11839
DLGAP4	1.46	1.79238
MUC1	1.45	3.34746
DISP1	1.45	2.71074
FLVCR1	1.45	2.40028
CIB1	1.45	2.28854
TRIM32	1.45	2.11527
NUP210	1.45	2.04287
SLIT2	1.44	2.92749
ZFAND5	1.44	2.87173
LMBRD2	1.43	1.69013
PTTG1IP	1.43	1.62857
SLC7A8	1.42	2.76114
TRIM26	1.42	2.67965
FDFT1	1.42	2.65966
GOLM2	1.42	1.98812
LSR	1.42	1.98071
SLC39A6	1.42	1.66183
HS3ST3A1	1.41	2.43882
ATP7B	1.41	2.37914
ULBP2	1.41	2.33758
ENTPD3	1.4	2.7176
SIRPA	1.4	2.44896
NDRG1	1.4	2.10615
PSAP	1.4	1.94383
MIB1	1.39	2.90802
CLCN4	1.39	2.71596
FGFR1	1.39	2.07748
SLC23A2	1.37	2.89465
LARGE2	1.37	2.45471
TC2N	1.37	2.385
PTPRA	1.37	2.24986
TMEM9B	1.37	2.13963
GOLM1	1.37	1.89858
SPTLC1	1.37	1.67911
FBXL20	1.36	2.89954
CLCN3	1.36	1.54719
PLXNA1	1.35	2.66438
TIMP1	1.35	2.33021
ATG9A	1.35	1.90775
PLXND1	1.35	1.85014
EFCAB14	1.34	2.3533
GDF11	1.33	2.4292
CSTB	1.33	2.30108
RAB19	1.33	1.92428
NEO1	1.33	1.82401
METRNL	1.32	2.23853
BLTP1	1.32	2.18583
ATP8A1	1.31	2.54117
TRAF4	1.31	2.4042
TMEM9	1.31	2.36411
B4GALT4	1.31	2.24616
SVIP	1.3	2.59464
B4GAT1	1.3	2.51758
FGFBP3	1.3	2.18802
KLRG2	1.3	2.1363
KCNH2	1.3	2.09888
LRRC8D	1.3	1.51868
WDFY1	1.29	2.61644
TP53INP2	1.29	2.46327
CCDC28A	1.28	2.62885
SLC4A10	1.28	2.51032
LRRC8C	1.28	2.28154
SHC1	1.28	1.83658
PRKAR1A	1.28	1.72604
SLC39A10	1.28	1.70578
ENPP3	1.28	1.48376
MBTPS2	1.27	2.60154
ATP11B	1.27	1.74278
FSTL5	1.25	2.59574
WFDC2	1.25	2.39233
CCDC126	1.25	2.37289
SYT7	1.25	2.34592
RAB7A	1.25	1.67945
TMEM94	1.24	2.48626
MAP3K12	1.24	2.34224
SLC35D3	1.24	2.11221
TSPAN31	1.23	2.62399
EPHB3	1.23	2.05762
FAM171A2	1.23	2.05462
FYN	1.23	1.90309
SLC1A5	1.23	1.66182
ROBO1	1.23	1.64952
TOLLIP	1.23	1.35102
PRICKLE3	1.22	2.29242
TPBGL	1.22	2.15216
TOM1L1	1.22	1.91758
VAMP7	1.22	1.85261
SLC35G2	1.22	1.80595
VAMP3	1.22	1.70811
RAB22A	1.22	1.27505
ADCY9	1.2	2.32698
LIPH	1.2	2.30098
MFGE8	1.2	2.27057
RAB12	1.2	1.98833
SLC2A13	1.2	1.77761
GALNT1	1.2	1.74352
TMEM106B	1.2	1.70002
TPCN1	1.19	2.41981
SDK1	1.19	2.20941
RAB33B	1.19	2.04784
YIPF3	1.18	2.42201
GOLGA7B	1.18	2.27697
GPR158	1.18	1.90841
KIAA0319L	1.18	1.4812
RAB25	1.17	1.87826
LIPA	1.17	1.75229
JUP	1.17	1.55866
LSS	1.17	1.52373
TNFRSF11B	1.17	1.39865
LAMC1	1.16	2.38121
CDCP1	1.16	1.77944
ENPP5	1.15	2.2299
NAPEPLD	1.15	2.08413
TPST1	1.15	1.94494
PLD1	1.15	1.68077
CA11	1.15	1.6779
MVP	1.15	1.2038
SLC1A4	1.14	2.28717
FAM219B	1.14	1.93968
GRB2	1.14	1.89056
CPD	1.14	1.50413
PTPRF	1.14	1.49863
AURKA	1.13	2.38224
MBTPS1	1.13	2.31684
VANGL1	1.13	2.24207
RNF34	1.13	1.95426
CD9	1.13	1.82522
RAB5B	1.13	1.6949
STX10	1.12	2.20963
SLC35C2	1.12	1.8976
MAGI2	1.12	1.8253
SCAMP4	1.11	2.20007
SLC45A4	1.11	2.05766
RASD1	1.1	2.15163
C1orf43	1.1	1.94914
CST3	1.1	1.47968
EGFR	1.1	1.44843
ENTPD4	1.09	2.04937
USP54	1.09	1.82022
GCNT1	1.09	1.75893
RAB30	1.09	1.73377
LGMN	1.09	1.42878
RAB21	1.09	1.42493
PI4K2A	1.09	1.42016
PLXNA3	1.09	1.25848
ATP6AP2	1.08	1.79549
DLG2	1.08	1.78537
HBA1; HBA2	1.08	1.15411
REEP1	1.07	1.93821
BRI3	1.07	1.92782
EPG5	1.07	1.82683
LOXL4	1.07	1.63239
PLOD3	1.07	1.41376
CTHRC1	1.06	2.04708
MGAT4B	1.06	1.90304
SLC20A2	1.05	2.22414
ITGA3	1.05	2.20091
SLC31A1	1.05	1.86769
CHM	1.04	1.99497
VEGFA	1.04	1.7941
THSD7A	1.04	1.07075
AP1AR	1.03	1.86715
FAM3B	1.02	1.51122
SLC2A6	1.02	1.48432
RHOB	1.02	1.33719
DNM1L	1.02	1.33138
INSR	1.02	1.31504
HID1	1.02	1.2144
ANO6	1.02	1.09092
CSNK1E	1.01	1.90256
GALNT13	1.01	1.8049
IPO7	1.01	1.54823
MREG	1	1.86696
ADCY3	1	1.85513
TIMP2	1	1.61269
SERPINI1	1	1.36267
ARL8A	1	1.02217
PARP4	0.99	1.63257
VAMP4	0.99	1.43455
PPIB	0.99	1.27213
RAB14	0.99	1.27175
BAG3	0.98	1.09496
DNAJB4	0.97	1.98529
C1orf198	0.97	1.41025
EXTL3	0.97	1.3837
NCAM1	0.97	1.26628
PANX1	0.96	1.86006
FAM3A	0.96	1.52515
FADS2	0.96	1.38115
CD59	0.96	1.26817
LFNG	0.96	1.0127
BSPRY	0.95	1.99408
STC2	0.95	1.93328
SLC16A7	0.95	1.71292
TMEM237	0.95	1.62493
FMN2	0.95	1.56191
ST6GAL1	0.95	1.38955
TMEM30A	0.95	1.10404
TMEM192	0.95	0.977896
PPIC	0.94	1.74191
SMIM29	0.94	1.70864
ITLN2	0.94	1.20698
STXBP2	0.94	1.19696
SLC26A9	0.93	1.87136
ILDR1	0.93	1.83428
B3GAT3	0.93	1.7594
B4GALT3	0.93	1.3875
HMGCS1	0.93	1.34342
SCAMP3	0.93	1.18795
QSOX2	0.93	1.1429
VAMP2	0.92	1.71954
SLC4A7	0.92	1.69012
GSK3A	0.92	1.52545
CTSL	0.92	1.32217
CTSD	0.92	1.17834
SDCBP	0.92	1.15913
ZFYVE16	0.91	1.50847
PSEN1	0.9	1.67389
RAB9A	0.9	1.48255
ITLN1	0.9	1.45571
DENND11	0.9	1.39893
USP20	0.89	1.82646
YIPF6	0.89	1.71934
SYNGR2	0.89	1.54375
HSPA2	0.89	1.3307
CNKSR3	0.89	1.18824
RAB5C	0.89	1.18118
GCNT3	0.89	1.13141
A2M	0.88	1.4949
HSPA1B	0.88	1.11288
MGAT1	0.87	1.76469
SLC9A1	0.87	1.73879
SARAF	0.87	1.69044
EXTL2	0.87	1.65055
OPTN	0.87	1.41645
MCF2L	0.87	1.36981
SLC12A7	0.87	1.22895
EMB	0.86	1.58556
SLCO2A1	0.86	1.52181
SCAMP1	0.86	1.09531
SYP	0.86	1.00531
PLPP3	0.85	1.70836
RAB5A	0.85	1.59263
RAB6B	0.85	1.56689
GCNT2	0.85	1.54029
CTDSP1	0.85	1.44447
GNAI2	0.85	1.43735
STOM	0.85	1.42586
MFF	0.85	1.14289
PVR	0.85	0.916085
ADCY6	0.84	1.62313
MARCHF5	0.84	1.5566
TM9SF1	0.84	1.47916
SDC3	0.84	1.42453
RAB2B	0.84	1.28506
RAB18	0.84	1.20167
RAB3B	0.84	1.07127
FST	0.84	1.06843
PTGFRN	0.84	1.06643
RAB4B	0.84	0.894538
ZDHHC3	0.83	1.62323
NAGPA	0.83	1.51065
PTPRJ	0.83	1.40958
LSAMP	0.83	1.074
PAM	0.83	1.05011
BAG5	0.82	1.63143
RHBDF2	0.82	1.3997
PTP4A1	0.82	1.21855
CTSA	0.82	1.17807
ITGA6	0.82	1.14268
CTNNA1	0.82	1.04213
CNNM3	0.82	0.891198
SCAMP2	0.82	0.867156
TMEM181	0.81	1.60824
NDST1	0.81	1.47078
PGLS	0.81	1.45218
CHST14	0.81	1.41296
PRKACB	0.81	1.1518
STX3	0.81	1.03939
RALA	0.81	1.02186
ATP8B1	0.81	1.0207
SLC7A5	0.81	0.850766
AXIN1	0.8	1.36858
PTPRG	0.8	1.35858
ABHD13	0.8	1.354
ABCA3	0.8	1.11827
SCD	0.79	1.55334
SERINC3	0.79	1.4667
FAS	0.79	1.46103
UVRAG	0.79	1.28975
MAGI3	0.79	1.25117
ZFAND2B	0.79	1.06706
BET1L	0.78	1.43077
BCHE	0.78	1.41718
GALNT18	0.78	1.30081
SYT1	0.78	0.98806
SQLE	0.77	1.56352
CNNM4	0.77	1.44402
TBC1D17	0.77	1.3521
GNAI1	0.77	1.04015
ITGB1	0.77	0.978406
BSG	0.77	0.978018
ATP1A3	0.77	0.968302
USP8	0.77	0.814273
PRKACA	0.77	0.789252
LYN	0.76	1.4728
RHOG	0.76	0.829067
CYP51A1	0.76	0.813925
RAP1A	0.75	1.49596
UGCG	0.75	1.33006
RAB15	0.75	1.29304
HSPA8	0.75	0.946781
YIPF4	0.74	1.50094
SLC25A46	0.74	1.34483
VPS9D1	0.74	1.27175
SNPH	0.74	1.21476
CLCN2	0.74	1.21277
PLXNB2	0.74	1.02531
PTK7	0.74	0.938917
LMTK2	0.74	0.748755
ATP6AP1	0.73	1.35394
YWHAG	0.73	1.05162
RAB10	0.73	0.950953
DNAJB6	0.72	1.41444
PCMT1	0.72	1.36831
CHST10	0.72	1.18964
DIPK2A	0.72	0.998131
ELAPOR2	0.72	0.936858
CTSC	0.72	0.906185
CD47	0.72	0.808069
SNX3	0.72	0.797053
CANT1	0.72	0.747122
TMED3	0.71	1.29441
PGS1	0.71	1.26393
TECPR1	0.71	1.18406
IDI1	0.71	1.16301
ARL15	0.71	0.804005
SLC35B2	0.71	0.771765
RGS19	0.7	1.25774
RAB39B	0.7	1.21438
TPCN2	0.7	1.17619
UBE2L5	0.7	1.14664
SLC44A5	0.7	1.06279
CC2D1A	0.7	0.740868
ITGA2	0.69	1.13846
RAB2A	0.69	0.866799
SLC5A6	0.68	1.29297
DCD	0.68	1.19311
SLC35C1	0.68	1.11926
CHRM3	0.68	1.03486
RAB11B	0.68	0.859737
RHOBTB3	0.67	1.32318
SBK1	0.67	1.20084
FADS1	0.67	1.14552
NISCH	0.67	1.09565
HS2ST1	0.67	1.01815
RAB13	0.67	0.965199
RP2	0.67	0.931104
RAB8A	0.67	0.854306
SNX11	0.66	1.12482
KLHL36	0.66	1.02332
TBC1D15	0.66	0.830466
PODXL	0.66	0.775307
CUL3	0.65	1.37043
GP2	0.65	1.29238
ATP9B	0.65	1.13528
M6PR	0.65	0.861116
ACSL4	0.65	0.671074
TRAF2	0.64	1.25975
RAB4A	0.64	1.25255
ZDHHC13	0.64	1.23147
DOCK10	0.64	1.22605
ITGA9	0.64	1.17576
GDF15	0.64	0.8075
SLC12A4	0.64	0.685821
CNTN4	0.63	1.29752
VANGL2	0.63	1.29614
ATG2A	0.63	1.13323
C6orf47	0.63	1.1318
FXYD3	0.63	1.06182
PLPPR4	0.63	1.027
PNKD	0.63	1.02281
TENM4	0.63	1.02049
HSD17B7	0.63	0.940354
RAB6A	0.63	0.801269
ARL8B	0.63	0.800093
AHCYL1	0.63	0.798921
ATP1B3	0.63	0.795236
B3GNT2	0.62	1.04958
RAB3D	0.62	1.04831
GALNT12	0.62	1.04626
MPP3	0.61	1.16133
MGAT4A	0.61	1.14179
ATP6V0A2	0.61	1.0917
HINT3	0.61	0.915149
PLD3	0.61	0.885019
SLC16A1	0.61	0.861461
KIAA2013	0.61	0.839225
NUCB2	0.61	0.780829
GOLIM4	0.61	0.643128
MGAT5	0.6	0.915031
POMGNT1	0.6	0.911099
TMEM30B	0.59	1.21055
VWA5B2	0.59	1.07342
TOM1	0.59	0.948099
CTSB	0.59	0.868112
GNAI3	0.59	0.757398
ITGAV	0.59	0.74907
DHCR24	0.59	0.691469
FUT8	0.58	1.16326
CHUK	0.58	1.14718
RABAC1	0.58	1.11572
SMARCA2	0.58	1.10238
MMP10	0.58	0.991652
RAP2B	0.58	0.908457
DNAJA1	0.58	0.835539
RALB	0.58	0.774751
SPECC1	0.58	0.743699
RAB8B	0.58	0.653285
HGS	0.58	0.644414
TM9SF4	0.58	0.61696
MAGI1	0.57	1.21954
RAC3	0.57	1.17508
SFT2D3	0.57	1.15481
XYLT2	0.57	1.07602
GLMP	0.57	0.896038
SPRED2	0.57	0.813767
MGAT2	0.56	1.14254
PLD2	0.56	1.09609
PRCP	0.56	0.678803
HTRA1	0.55	0.937762
SLC12A2	0.55	0.736312
RAB3A	0.55	0.708615
RAB3C	0.55	0.626578
FAM83F	0.54	1.16812
TGFB3	0.54	1.14991
SPRYD7	0.54	1.05616
PPM1L	0.54	1.03971
TEX264	0.54	0.888971
SNAP47	0.54	0.885941
TYK2	0.54	0.817326
RAP2A	0.54	0.800202
PBXIP1	0.54	0.695851
IGF1R	0.53	0.71707
CACNA2D1	0.53	0.68539
PGAM1	0.53	0.635616
KCNB2	0.53	0.603549
BRD9	0.52	1.03163
TXNDC15	0.52	1.00224
ARRB2	0.52	0.993127
FBXO41	0.52	0.954792
RHOF	0.52	0.919584
DNAJC7	0.52	0.674901
GPR155	0.51	1.00518
DHCR7	0.51	0.927829
RNFT2	0.51	0.811459
PELI2	0.51	0.756075
TFF3	0.51	0.670118
PPP1CC	0.5	0.98817
CPM	0.5	0.924191
ITGB5	0.5	0.874152
GOSR1	0.5	0.871293
CCDC112	0.5	0.843051
TMEM168	0.5	0.840933
RAB11FIP5	0.5	0.826955
GM2A	0.5	0.605612
BTN2A1	0.5	0.59041
MMP2	0.49	0.971036
ZNRD2	0.49	0.917521
PTPN23	0.49	0.887496
DIPK1A	0.49	0.874477
GNPTAB	0.49	0.869351
UBQLN2	0.49	0.85017
CBLB	0.49	0.74329
REEP4	0.49	0.706402
RNF167	0.49	0.644498
GNB2	0.49	0.59647
RAB35	0.49	0.568909
NEURL4	0.48	1.01678
SH3PXD2A	0.48	0.998805
VPS37B	0.48	0.972854
PEPD	0.48	0.920605
EXT1	0.48	0.848303
NRBF2	0.48	0.762373
SLC12A9	0.48	0.725136
TMF1	0.48	0.645995
STX7	0.48	0.630219
RNF13	0.48	0.568005
COCH	0.47	1.011
JMY	0.47	0.972399
TOM1L2	0.47	0.866172
IL17C	0.47	0.817648
GNAS	0.47	0.641902
RAB11FIP1	0.47	0.617172
RAP2C	0.46	0.98284
SNX8	0.46	0.825308
UBE2O	0.46	0.814695
DISP2	0.46	0.79072
TMEM268	0.46	0.770258
SLC18A1	0.46	0.706521
NHERF2	0.46	0.679349
SNAP23	0.46	0.62517
ATP6V0A1	0.46	0.611248
CLCN7	0.46	0.543366
FDPS	0.46	0.540384
CHMP6	0.45	0.922898
CHRD	0.45	0.919683
RAB6C	0.45	0.902918
GTPBP2	0.45	0.898154
ABCB11	0.45	0.851776
CYLD	0.45	0.776607
SLC27A2	0.45	0.718444
ST13	0.45	0.603721
RAB39A	0.45	0.558165
CTNNB1	0.45	0.557376
TMED4	0.45	0.513436
MVB12A	0.44	0.989243
CACNG2	0.44	0.832678
TWSG1	0.44	0.670371
PKP3	0.44	0.651277
GLB1	0.44	0.594605
RAC1	0.44	0.58853
DNAJC13	0.44	0.511924
UBE2D3	0.43	0.937894
KCTD16	0.43	0.896377
ITGB6	0.43	0.880932
VPS26A	0.43	0.780064
ARL6IP1	0.43	0.763671
GGA3	0.43	0.763551
LMBRD1	0.43	0.762662
DYM	0.43	0.697908
ATG2B	0.43	0.672954
GNB1	0.43	0.582019
ATP1B1	0.43	0.576762
ATP1A1	0.43	0.575674
EHD2	0.42	0.892848
SLC49A4	0.42	0.892048
EPB41L5	0.42	0.882667
MST1R	0.42	0.869283
NF1	0.42	0.794815
QSOX1	0.42	0.760271
TM7SF3	0.42	0.70176
SNAP25	0.42	0.566481
PTPN9	0.41	0.787715
RRAS2	0.41	0.783211
TNKS1BP1	0.41	0.661066
TBK1	0.41	0.658655
UBQLN1	0.4	0.893276
INPP5K	0.4	0.852605
RAB11FIP2	0.4	0.807787
NQO1	0.4	0.768742
DEF8	0.4	0.736755
HERC2	0.4	0.717233
MROH1	0.4	0.675603
ENPP4	0.4	0.612881
ATP6V0D1	0.4	0.561683
NPC2	0.4	0.554157
CPE	0.4	0.553446
IKBKG	0.39	0.89481
PIGG	0.39	0.852546
ICAM5	0.39	0.848144
GLCE	0.39	0.841225
COQ6	0.39	0.769736
RGS17	0.39	0.727719
CRISP3	0.39	0.692357
RHBDD2	0.39	0.659602
ATG5	0.39	0.634301
PROS1	0.38	0.873808
FRS2	0.38	0.797196
PLXNB1	0.38	0.749099
INPP5A	0.38	0.727118
PACSIN3	0.38	0.714551
TSPAN15	0.38	0.621361
MAN2A1	0.38	0.620858
CDC42	0.38	0.534637
TSPAN8	0.38	0.523228
MAN1A2	0.38	0.471578
LAMP3	0.37	0.790183
UBE2G2	0.37	0.757728
SLC12A6	0.37	0.726715
HMGCR	0.37	0.701369
STX8	0.37	0.690232
ITGA1	0.37	0.613551
PIP4P1	0.37	0.575825
TGFBI	0.37	0.546843
ACSL1	0.37	0.520043
RDH14	0.37	0.492692
PTPA	0.36	0.855366
MVB12B	0.36	0.835212
TMCO3	0.36	0.794184
TBC1D30	0.36	0.790086
SLC26A6	0.36	0.782847
CHPF2	0.36	0.69927
ABCC1	0.36	0.625599
IGFBPL1	0.36	0.594851
ATP7A	0.36	0.550318
RAP1B	0.36	0.506505
GNG12	0.36	0.432942
ACAT2	0.36	0.431956
MIF	0.35	0.785709
JSRP1	0.35	0.685647
VTN	0.35	0.673339
PIK3R4	0.35	0.667832
GNG10	0.35	0.630737
FAR1	0.35	0.596941
ARVCF	0.35	0.477666
CD200	0.34	0.818039
C2orf15	0.34	0.677801
STAM	0.34	0.620353
YES1	0.34	0.440807
NSDHL	0.34	0.412487
	0.33	0.750838
TMPRSS13	0.33	0.684874
MEMO1	0.33	0.676499
ACE	0.33	0.656109
MISP	0.33	0.637899
EPB41L4B	0.33	0.637562
CSNK1A1	0.33	0.567225
YWHAE	0.33	0.553371
IGFBP2	0.33	0.46169
AUP1	0.33	0.421537
CHEK1	0.32	0.777715
NCS1	0.32	0.768787
BROX	0.32	0.711762
AS3MT	0.32	0.656203
NRAS	0.32	0.654626
ZDHHC5	0.32	0.652979
EMC10	0.32	0.647457
RAB9B	0.32	0.620061
NUDT16	0.32	0.587138
FAM3C	0.32	0.475898
MICALL2	0.31	0.768412
AGA	0.31	0.72963
TMEM134	0.31	0.719418
N4BP1	0.31	0.69359
TXNRD1	0.31	0.690769
MANEAL	0.31	0.68397
MT1E	0.31	0.646187
SLC11A2	0.31	0.646176
NOX5	0.31	0.598975
TM9SF3	0.31	0.573845
GNG5	0.31	0.529886
DERA	0.3	0.751751
P3H1	0.3	0.709322
PDLIM7	0.3	0.687925
RETSAT	0.3	0.678382
UFM1	0.3	0.675912
IRGQ	0.3	0.628597
TOR1B	0.3	0.624604
MANBA	0.3	0.609789
TTC8	0.3	0.55473
STXBP1	0.3	0.457784
BPNT2	0.3	0.392672
SCARB1	0.3	0.384687
PPP1R14A	0.29	0.742552
B4GALNT4	0.29	0.674662
SMPDL3B	0.29	0.672231
CDC42SE2	0.29	0.62121
VWA5A	0.29	0.59567
RHOT2	0.29	0.495477
CUX1	0.29	0.466245
RHOA	0.29	0.448548
GALNT2	0.29	0.446073
MDH1	0.29	0.377473
RMC1	0.28	0.744225
MLEC	0.28	0.678943
ZFYVE1	0.28	0.660255
MAPK10	0.28	0.6136
ASIC1	0.28	0.605464
TRAPPC12	0.28	0.547189
ZCCHC10	0.28	0.523197
MPP7	0.28	0.479668
OS9	0.28	0.452387
HERC4	0.27	0.608713
AHCYL2	0.26	0.652943
CD63	0.26	0.644242
CCNYL1	0.26	0.536132
PSENEN	0.26	0.502028
ATP13A2	0.26	0.462062
USP12	0.25	0.667176
NCKAP5	0.25	0.656236
WDR20	0.25	0.643489
ABCD3	0.25	0.633567
SLPI	0.25	0.568127
NAPA	0.25	0.462424
TRAPPC13	0.25	0.461988
PCSK1	0.25	0.408971
HOOK2	0.24	0.67233
IGFBP5	0.24	0.625226
CDK14	0.24	0.505813
LRRC75A	0.24	0.495282
EFCC1	0.24	0.460438
SPNS1	0.23	0.67585
CD36	0.23	0.663985
SLC17A5	0.23	0.639253
MINPP1	0.23	0.60973
ZNRF1	0.23	0.587993
WDR45	0.23	0.583516
FAM83G	0.23	0.547461
NKAIN2	0.23	0.507678
CTSZ	0.23	0.4506
FASN	0.23	0.393968
RAB1A	0.23	0.390762
HPSE	0.23	0.389464
VPS45	0.23	0.389125
FUNDC2	0.23	0.332394
GALNT11	0.22	0.660329
CACNB1	0.22	0.652283
TMED2	0.22	0.645314
GAL	0.22	0.639717
UBL5	0.22	0.627645
SMPD1	0.22	0.62037
CAVIN1	0.22	0.608284
PPM1H	0.22	0.606086
PCYT1A	0.22	0.585412
SNX12	0.22	0.550849
SLC48A1	0.22	0.448713
PIK3C3	0.22	0.443897
POF1B	0.22	0.369165
RDH11	0.22	0.34216
SPPL2A	0.22	0.319868
STAM2	0.21	0.602381
XKR7	0.21	0.588766
CTSS	0.21	0.583347
PPT2	0.21	0.582699
CAVIN2	0.21	0.527734
ACTN4	0.21	0.420163
GOLGB1	0.21	0.374391
GNS	0.21	0.371812
CALM1	0.21	0.368633
NPTN	0.21	0.358543
AP1S1	0.2	0.522557
ENPP1	0.2	0.496805
WWOX	0.2	0.479935
SLC44A1	0.2	0.416132
STK11IP	0.2	0.386688
SEC62	0.2	0.363825
HRAS	0.2	0.362779
PTRH2	0.2	0.331258
SNX5	0.2	0.308588
ARSK	0.19	0.612399
GNG7	0.19	0.5428
ICA1	0.19	0.520394
RETREG2	0.19	0.449001
GOLPH3	0.19	0.446171
GNA12	0.19	0.436674
MARCKS	0.19	0.422699
RANBP2	0.19	0.357996
GDE1	0.18	0.574679
GDAP2	0.18	0.545821
HSPB8	0.18	0.504767
ZFPL1	0.18	0.497266
RETREG3	0.18	0.496761
ABCC4	0.18	0.480044
IDS	0.18	0.44584
CCDC59	0.18	0.413449
ST3GAL4	0.18	0.397321
NPTXR	0.18	0.396368
VGF	0.18	0.344124
STX5	0.17	0.541359
RAPH1	0.17	0.540535
PIP4P2	0.17	0.517434
PSMD9	0.17	0.477665
GALNT3	0.17	0.452321
RUNDC1	0.17	0.427281
PFN2	0.17	0.389028
AURKB	0.16	0.584652
EXT2	0.16	0.550989
MAP4K3	0.16	0.547931
STAMBP	0.16	0.53095
MICALL1	0.16	0.53025
PAK6	0.16	0.507235
ARFRP1	0.16	0.461037
RNF213	0.16	0.458321
MAP3K7	0.16	0.427297
MCOLN3	0.16	0.369958
GOLGA5	0.16	0.332018
DLG1	0.16	0.302842
ABHD12	0.16	0.300187
DNAJB2	0.15	0.49121
TMEM165	0.15	0.48551
NCOA7	0.15	0.474701
MIEF1	0.15	0.463834
RPL35	0.15	0.463415
AP1G1	0.15	0.436541
SH3PXD2B	0.15	0.420809
FUT11	0.15	0.392384
GNG4	0.15	0.371881
SDF4	0.15	0.338447
DHRS13	0.14	0.512602
ATG12	0.14	0.495977
UBQLN4	0.14	0.488222
MTCL3	0.14	0.48138
MINDY1	0.14	0.473683
ADAM17	0.14	0.435663
RNF5	0.14	0.423521
RABGAP1	0.14	0.421232
DNAJC1	0.14	0.41189
GPR180	0.14	0.399522
SMPD3	0.14	0.284414
PLSCR1	0.13	0.548956
REEP3	0.13	0.540595
ATG16L1	0.13	0.506419
GSTT2	0.13	0.456094
QPCTL	0.13	0.447885
TAP1	0.13	0.431316
DNASE2	0.13	0.309445
TEX2	0.12	0.511804
B4GALT1	0.12	0.500364
MT1X	0.12	0.493818
CBL	0.12	0.478056
RHOC	0.12	0.452359
CLN5	0.12	0.344622
GALNT7	0.12	0.308479
HSD17B12	0.12	0.298705
MAN2B2	0.12	0.297834
VPS35	0.12	0.245766
ERAP2	0.11	0.516137
FKBP14	0.11	0.515977
ALG1	0.11	0.507567
MFSD1	0.11	0.497587
SIL1	0.11	0.420685
RTBDN	0.11	0.399377
KRAS	0.11	0.312954
NAP1L4	0.11	0.307146
TMEM230	0.1	0.516238
EPDR1	0.1	0.482965
LRRC1	0.1	0.482096
CHP1	0.1	0.478747
PRDM2	0.1	0.415738
ATP6V1F	0.1	0.390329
STARD3	0.1	0.377841
WDFY3	0.1	0.367901
ERAP1	0.1	0.34801
GNAO1	0.1	0.320984
LAMP2	0.1	0.25715
RAB27A	0.09	0.50644
ERICH5	0.09	0.466836
STX2	0.09	0.458268
VPS37C	0.09	0.457643
P2RX4	0.09	0.449834
FAM20B	0.09	0.440824
GPAT4	0.09	0.436327
DNPEP	0.09	0.412726
DTX3	0.09	0.406873
INPPL1	0.09	0.401877
RUFY1	0.09	0.391687
DCUN1D1	0.09	0.363324
KLK11	0.09	0.362072
KCNMA1	0.09	0.346824
STX1A	0.09	0.236823
OTUD7B	0.08	0.487662
TNK1	0.08	0.485833
NEK9	0.08	0.478898
SLC35E1	0.08	0.476328
SP100	0.08	0.459967
COLGALT1	0.08	0.455587
FAM83A	0.08	0.441515
FAM177A1	0.08	0.421193
TPGS2	0.08	0.408638
CABLES2	0.08	0.401382
WDR81	0.08	0.35285
PCSK2	0.08	0.289122
NSF	0.08	0.266645
LAMP1	0.08	0.265062
DUSP11	0.07	0.465179
CHMP4C	0.07	0.460341
TCAF1	0.07	0.449851
BSDC1	0.07	0.429123
DNAJB14	0.07	0.425714
TRAPPC8	0.07	0.425591
GPR39	0.07	0.390389
FAM91A1	0.07	0.339057
ABCC10	0.07	0.286128
ATP6V1H	0.07	0.260754
RPL10	0.07	0.258701
SLC26A2	0.07	0.216298
FNDC3B	0.06	0.459026
OLFM2	0.06	0.403055
LIN7C	0.06	0.34037
TPD52L2	0.06	0.252689
NAPG	0.06	0.247982
WIPI1	0.05	0.3943
PSMB10	0.05	0.386773
SPAST	0.05	0.371224
SYN1	0.05	0.354037
CCZ1	0.05	0.344522
YME1L1	0.05	0.335825
STX16	0.05	0.333366
LAMC2	0.05	0.324445
TMED7	0.05	0.324202
FBXO3	0.05	0.306156
GNG2	0.05	0.300945
MTMR9	0.05	0.284661
ERBIN	0.05	0.261908
CREG1	0.05	0.214843
ATP2B4	0.04	0.433321
BCAP29	0.04	0.415227
MFN2	0.04	0.397394
CHPF	0.04	0.348486
AIFM2	0.04	0.339745
VPS26B	0.04	0.331697
WDR91	0.04	0.324892
TRAM1	0.04	0.314105
SNX30	0.04	0.303791
OSBP	0.04	0.239744
AMER3	0.03	0.420354
PSMB2	0.03	0.415586
KPNA6	0.03	0.393883
GGA2	0.03	0.378039
TMED5	0.03	0.368592
APC	0.03	0.340596
VPS13A	0.03	0.323251
GNAQ	0.03	0.294624
NPTX1	0.03	0.274532
LAP3	0.03	0.261203
TMED10	0.03	0.227501
VTI1B	0.03	0.20144
MTMR6	0.02	0.402065
CLEC16A	0.02	0.401417
FAF1	0.02	0.39991
GLUL	0.02	0.395106
DERL2	0.02	0.38079
BCAR1	0.02	0.343299
MFN1	0.02	0.336377
KCNMB4	0.02	0.330263
PPP1CA	0.02	0.31886
TPD52	0.02	0.223051
ACLY	0.02	0.220094
KPNA3	0.01	0.399392
ALDH16A1	0.01	0.396113
SLC27A3	0.01	0.393536
LAT2	0.01	0.381308
RNF31	0.01	0.339556
MITD1	0.01	0.33096
TAPBPL	0.01	0.31355
CUL1	0.01	0.287927
PAFAH2	0.01	0.280905
LPCAT2	0.01	0.262286
PFKM	0.01	0.236469
DYNLL1	0.01	0.225864
RAB3GAP1	0.01	0.198613
PIN1	0.01	0.185039
P3H3	0	0.407905
VPS4A	0	0.391521
AAAS	0	0.372449
STC1	0	0.363669
TMEM184C	0	0.347277
ILVBL	0	0.294518
COG7	0	0.289802
STX4	0	0.277444
VPS13C	0	0.258786
RAB1B	0	0.209735
GARS1	0	0.207668
DNAJB1	0	0.204662
OCRL	0	0.174605
RNF185	-0.01	0.388176
PIK3C2B	-0.01	0.366015
GOLPH3L	-0.01	0.364964
ABRAXAS2	-0.01	0.351854
DTX3L	-0.01	0.33948
NEDD8	-0.01	0.307228
GSTA4	-0.01	0.306497
GGA1	-0.01	0.300509
EFR3B	-0.01	0.262571
ANKRD28	-0.01	0.261281
LZTS2	-0.01	0.233731
CHGA	-0.01	0.203082
DSP	-0.01	0.200995
SH3GLB1	-0.01	0.197395
GRAMD4	-0.02	0.368704
CBARP	-0.02	0.361258
LRSAM1	-0.02	0.358226
NFATC2	-0.02	0.340749
ZNF579	-0.02	0.319905
RIOK2	-0.02	0.313907
ASRGL1	-0.02	0.312396
PDP2	-0.02	0.311912
TTC13	-0.02	0.301836
MRPL32	-0.02	0.300023
SEC24C	-0.02	0.299437
CYB5R3	-0.02	0.289992
CHMP4B	-0.02	0.278194
LRFN2	-0.03	0.383344
COG2	-0.03	0.360632
MBOAT2	-0.03	0.355627
PEF1	-0.03	0.340595
GSN	-0.03	0.302705
AGPAT4	-0.03	0.297373
PJA2	-0.03	0.295649
MON1B	-0.03	0.291311
ATP6V1C2	-0.03	0.291212
GNA14	-0.03	0.289121
MBLAC2	-0.03	0.282888
MCOLN1	-0.03	0.278721
TMEM135	-0.03	0.264424
CAMLG	-0.03	0.258269
ABCB6	-0.03	0.21238
RPL26	-0.03	0.202372
ASAH1	-0.03	0.188597
OPA1	-0.03	0.182951
LIMS1	-0.03	0.179283
GGPS1	-0.04	0.3576
COG1	-0.04	0.349052
CHID1	-0.04	0.339746
BTBD2	-0.04	0.319539
TIPRL	-0.04	0.297866
HIP1R	-0.04	0.270938
POLR2A	-0.04	0.266489
THEM6	-0.04	0.265299
APBA1	-0.04	0.261794
RANBP10	-0.04	0.241918
WASHC4	-0.04	0.238856
DERL1	-0.04	0.237824
SGSM3	-0.04	0.234611
KDELR1	-0.04	0.217721
DIP2B	-0.04	0.204204
YWHAZ	-0.04	0.19284
SNX6	-0.04	0.191865
PPT1	-0.04	0.181964
LRRC57	-0.04	0.181575
ACSL3	-0.04	0.154132
VPS28	-0.04	0.149791
SLC35F6	-0.05	0.342684
SMCR8	-0.05	0.308222
CPOX	-0.05	0.301841
BIRC6	-0.05	0.301124
CDK5	-0.05	0.298171
PIKFYVE	-0.05	0.291594
TSPAN7	-0.05	0.274409
ZBTB7A	-0.05	0.269245
SLC44A2	-0.05	0.250912
STXBP4	-0.05	0.24058
VPS39	-0.05	0.234884
UMAD1	-0.05	0.209836
IDH1	-0.05	0.172018
PLBD2	-0.05	0.170133
MAPK8	-0.06	0.330875
SIDT2	-0.06	0.326913
RABGEF1	-0.06	0.315294
SERF2	-0.06	0.301264
PLXNB3	-0.06	0.299995
PPP1CB	-0.06	0.296622
EI24	-0.06	0.294761
HIC2	-0.06	0.279154
TMEM120A	-0.06	0.278761
SELENOK	-0.06	0.260077
TRAPPC10	-0.06	0.217701
PCSK1N	-0.06	0.215505
SST	-0.06	0.17034
MARCKSL1	-0.06	0.157955
GNA13	-0.06	0.140094
ANO10	-0.07	0.349746
GMPPB	-0.07	0.346441
ISOC1	-0.07	0.329058
SIPA1L1	-0.07	0.329007
SCCPDH	-0.07	0.327774
BAALC	-0.07	0.326921
GORASP1	-0.07	0.303423
LMF2	-0.07	0.290756
CSNK2A2	-0.07	0.289937
VRK2	-0.07	0.28647
PPP6C	-0.07	0.282932
GYG1	-0.07	0.276369
NMRAL1	-0.07	0.268211
BANF1	-0.07	0.248402
PSPH	-0.07	0.236606
PPP1R9B	-0.07	0.232438
KPNA1	-0.07	0.231127
DGKE	-0.07	0.228444
OSBPL8	-0.07	0.225432
GOSR2	-0.07	0.224413
DNAJA2	-0.07	0.212166
NAP1L1	-0.07	0.194819
ECH1	-0.07	0.192191
IST1	-0.07	0.184864
ATP13A1	-0.07	0.170005
TSG101	-0.07	0.169571
TSPAN3	-0.07	0.155805
MGST1	-0.08	0.323091
LRCH4	-0.08	0.321137
RAB23	-0.08	0.299181
OSBPL1A	-0.08	0.295024
GALK1	-0.08	0.291538
RBX1	-0.08	0.290817
KYAT3	-0.08	0.289636
FNBP1	-0.08	0.285719
EHD3	-0.08	0.278274
C2CD5	-0.08	0.270004
PSMG2	-0.08	0.267086
GAREM1	-0.08	0.259872
SMAD2	-0.08	0.256846
BTN3A3	-0.08	0.239012
CCDC50	-0.08	0.238394
WDR11	-0.08	0.224766
APOD	-0.08	0.149579
SLC15A4	-0.09	0.323158
NUMB	-0.09	0.303912
TSPAN6	-0.09	0.300072
ALG2	-0.09	0.286641
RABGGTA	-0.09	0.279262
TMX2	-0.09	0.269143
RPL37A	-0.09	0.265576
ANKIB1	-0.09	0.262975
BAG2	-0.09	0.252986
MICAL3	-0.09	0.246186
ELOVL1	-0.09	0.244551
ME1	-0.09	0.244126
USP24	-0.09	0.241257
LAMTOR5	-0.09	0.160654
PKM	-0.09	0.142385
CSNK2A1	-0.09	0.12555
CRKL	-0.1	0.30141
SORBS2	-0.1	0.300978
ABCB9	-0.1	0.297251
RPTOR	-0.1	0.293789
GHDC	-0.1	0.292067
PHYH	-0.1	0.291919
METTL26	-0.1	0.275512
SMAD5	-0.1	0.275483
CETN2	-0.1	0.264998
ARPP19	-0.1	0.258427
AP1M1	-0.1	0.248154
ALPK3	-0.1	0.234685
PLP2	-0.1	0.234278
LRATD1	-0.1	0.211302
HECW1	-0.1	0.193659
EHD1	-0.1	0.154586
LAMTOR1	-0.1	0.150295
ALG5	-0.1	0.14706
STMN1	-0.1	0.137991
FLOT1	-0.1	0.136075
MYO5A	-0.1	0.118392
KIAA1217	-0.11	0.283861
SDF2L1	-0.11	0.269101
TRAPPC14	-0.11	0.264969
HSD11B2	-0.11	0.264872
INF2	-0.11	0.263777
RIC8A	-0.11	0.262491
LTV1	-0.11	0.262316
ACAP2	-0.11	0.260889
SOAT1	-0.11	0.252973
CTSH	-0.11	0.252623
ZNF687	-0.11	0.251023
CAPN7	-0.11	0.240439
SH3BGRL	-0.11	0.233673
TMEM104	-0.11	0.231427
TAF8	-0.11	0.231119
ISG15	-0.11	0.230722
LAMTOR2	-0.11	0.220156
VPS16	-0.11	0.21598
MSRA	-0.11	0.212035
UBE2J1	-0.11	0.188633
CALCA	-0.11	0.175352
PLA2G15	-0.11	0.139726
RPS13	-0.11	0.134852
MAN2B1	-0.11	0.13159
ARSA	-0.11	0.11232
FUCA2	-0.11	0.106265
CDC27	-0.12	0.285088
PLPP2	-0.12	0.275397
TPRN	-0.12	0.271379
NUP205	-0.12	0.270412
WIPI2	-0.12	0.268126
LYSMD3	-0.12	0.26257
NCDN	-0.12	0.261676
SHOC2	-0.12	0.251625
WFS1	-0.12	0.246796
DAP	-0.12	0.246703
RNF181	-0.12	0.244227
TPP2	-0.12	0.244099
MAL2	-0.12	0.240911
OGFOD3	-0.12	0.238542
FBP1	-0.12	0.230803
ZNF417	-0.12	0.205762
LNPK	-0.12	0.205429
TRIP13	-0.12	0.204919
TMEM131	-0.12	0.192557
SLC30A6	-0.12	0.184007
FBXL18	-0.12	0.182417
SFXN4	-0.12	0.178319
LRATD2	-0.12	0.177053
CLN6	-0.12	0.174168
RPH3AL	-0.12	0.157098
PPP3CA	-0.12	0.149961
WIPF2	-0.12	0.138427
HSPA4	-0.12	0.127462
TTYH3	-0.12	0.117888
FCHO2	-0.13	0.27792
ERMP1	-0.13	0.272244
RHEB	-0.13	0.264618
IDH3G	-0.13	0.248581
ERO1B	-0.13	0.243406
FN3K	-0.13	0.242048
ACBD3	-0.13	0.236698
COMMD9	-0.13	0.214563
SEC11A	-0.13	0.212919
MICU1	-0.13	0.205646
PRXL2A	-0.13	0.199561
AP1M2	-0.13	0.196083
PICK1	-0.13	0.185921
UBE2N	-0.13	0.181548
MTSS1	-0.13	0.169814
TARS1	-0.13	0.156314
ALG3	-0.13	0.14474
SCFD1	-0.13	0.119185
GBA1	-0.13	0.118686
LDHA	-0.13	0.117714
ATP6V1D	-0.13	0.115682
COMMD5	-0.14	0.287815
PSMG1	-0.14	0.264936
TRAPPC11	-0.14	0.240607
TRIOBP	-0.14	0.235929
PSMB1	-0.14	0.235055
GRAMD1A	-0.14	0.227209
SNX4	-0.14	0.214784
COG6	-0.14	0.203026
NAAA	-0.14	0.202886
GPHN	-0.14	0.199472
SLC27A4	-0.14	0.196444
ETNK1	-0.14	0.169128
PRMT5	-0.14	0.168102
STXBP3	-0.14	0.135609
FLOT2	-0.14	0.11522
PGD	-0.14	0.113477
ESYT1	-0.14	0.113318
NOB1	-0.15	0.250631
URI1	-0.15	0.247595
NECAP2	-0.15	0.237163
SDF2	-0.15	0.23417
RAD23B	-0.15	0.233394
PRKD2	-0.15	0.231567
MARK1	-0.15	0.229094
FNBP1L	-0.15	0.226542
CASKIN2	-0.15	0.226023
CAPZA2	-0.15	0.225546
CCDC22	-0.15	0.218787
GATB	-0.15	0.208047
NADK	-0.15	0.207339
VPS29	-0.15	0.203284
TMEM209	-0.15	0.19096
SSR4	-0.15	0.185835
ATF6	-0.15	0.17303
NAA40	-0.15	0.168284
BOLA3	-0.15	0.161184
DCAF4	-0.15	0.140811
SNX2	-0.15	0.140657
PAK4	-0.15	0.125495
ATP2A2	-0.15	0.10718
PDLIM5	-0.15	0.100342
ACBD5	-0.15	0.093599
ANXA11	-0.15	0.091685
GMPPA	-0.16	0.237558
HAUS8	-0.16	0.232165
OBSL1	-0.16	0.229534
ELMOD2	-0.16	0.226851
SPCS3	-0.16	0.224896
ZNF460	-0.16	0.223281
PLCH1	-0.16	0.221216
TACC1	-0.16	0.2143
RUSF1	-0.16	0.212159
UBA52	-0.16	0.21131
CRYM	-0.16	0.209992
EDEM3	-0.16	0.209122
C18orf32	-0.16	0.200719
AKT1S1	-0.16	0.198978
CDC20	-0.16	0.196543
RPL26L1	-0.16	0.188382
PSMD6	-0.16	0.180296
HSD17B11	-0.16	0.159732
CNTNAP2	-0.16	0.15008
BICD1	-0.16	0.128559
ORMDL3	-0.16	0.127166
NPC1	-0.16	0.103174
TECR	-0.16	0.100719
HACD3	-0.17	0.236605
RUFY3	-0.17	0.227022
RTN3	-0.17	0.201556
SFN	-0.17	0.195538
NBAS	-0.17	0.19038
SEC61A1	-0.17	0.190114
SBF1	-0.17	0.181139
PLPP6	-0.17	0.176969
SLC38A9	-0.17	0.173227
CCDC124	-0.17	0.171532
APOL2	-0.17	0.170728
GPAT3	-0.17	0.165249
SUMF2	-0.17	0.164545
GAN	-0.17	0.152387
PPIA	-0.17	0.095468
ATP6V1B2	-0.17	0.094344
MYH10	-0.17	0.093058
GAA	-0.17	0.092981
JPT2	-0.17	0.079412
CDKAL1	-0.18	0.212032
CARMIL1	-0.18	0.204866
NUP155	-0.18	0.198361
SMG9	-0.18	0.196609
ATP6V1B1	-0.18	0.192899
OSTM1	-0.18	0.191933
P4HTM	-0.18	0.191106
PNPLA6	-0.18	0.189909
AKR1B1	-0.18	0.185549
SURF4	-0.18	0.181216
FNDC3A	-0.18	0.179887
ACO1	-0.18	0.17008
HTRA2	-0.18	0.167894
EMC7	-0.18	0.166223
COMMD10	-0.18	0.164732
ASL	-0.18	0.16347
DCAF7	-0.18	0.158927
GPR89B	-0.18	0.129726
PSMD3	-0.18	0.103727
SGPL1	-0.18	0.09369
RPS11	-0.18	0.090206
VAPB	-0.18	0.086343
BCAP31	-0.18	0.086312
SNRPB	-0.19	0.245469
PSMA3	-0.19	0.224967
KIF15	-0.19	0.219935
FKBP15	-0.19	0.218079
COG8	-0.19	0.209284
UGT8	-0.19	0.202984
C1orf21	-0.19	0.202567
CCDC93	-0.19	0.199002
CAB39L	-0.19	0.195426
CHMP2B	-0.19	0.191081
NMI	-0.19	0.189121
P4HA1	-0.19	0.188506
DCAKD	-0.19	0.185545
MTCH2	-0.19	0.181978
CTTNBP2NL	-0.19	0.173402
ZNF771	-0.19	0.171797
BABAM2	-0.19	0.168014
CAMK2D	-0.19	0.157137
EIF4E	-0.19	0.154311
NFXL1	-0.19	0.154141
DHRS7B	-0.19	0.152226
CEPT1	-0.19	0.147403
MAP3K2	-0.19	0.144693
CTPS2	-0.19	0.143857
P4HA2	-0.19	0.142959
CPT1A	-0.19	0.139692
DYRK2	-0.19	0.136647
TP53BP2	-0.19	0.131524
TM2D2	-0.19	0.130392
SNX1	-0.19	0.124328
UGDH	-0.19	0.115957
SEC23B	-0.19	0.106841
KPNB1	-0.19	0.085028
REEP5	-0.19	0.083977
CNP	-0.19	0.081051
SCPEP1	-0.19	0.08033
CAND1	-0.19	0.079803
DBN1	-0.19	0.079249
IDUA	-0.19	0.079187
ZNRF2	-0.2	0.204805
UTP11	-0.2	0.199138
PPP1R16A	-0.2	0.190601
MBP	-0.2	0.187821
UGP2	-0.2	0.183467
HOXB6	-0.2	0.177148
TJP3	-0.2	0.173511
LCLAT1	-0.2	0.170592
EIF2AK3	-0.2	0.162883
TANC1	-0.2	0.154836
NDC1	-0.2	0.1534
RINT1	-0.2	0.100921
PSMD13	-0.2	0.10011
GALNS	-0.2	0.095369
UBXN4	-0.2	0.088803
ARSB	-0.2	0.087233
ARMCX2	-0.2	0.081992
HSPH1	-0.2	0.076564
TJP1	-0.2	0.075643
RRAGA	-0.21	0.211845
YIPF5	-0.21	0.204334
ABLIM3	-0.21	0.199403
RACK1	-0.21	0.187671
CYBA	-0.21	0.18476
PREPL	-0.21	0.175623
SLC37A3	-0.21	0.175272
SYTL1	-0.21	0.1716
MAVS	-0.21	0.171409
ANKRD50	-0.21	0.169283
WDR77	-0.21	0.167479
RUSC1	-0.21	0.165659
ERGIC2	-0.21	0.163277
MGST2	-0.21	0.153184
COG4	-0.21	0.144591
DLG3	-0.21	0.142907
POGLUT1	-0.21	0.142121
PIK3R2	-0.21	0.124256
EHD4	-0.21	0.111021
DCTD	-0.21	0.110446
ERP44	-0.21	0.094953
SRCIN1	-0.21	0.078521
FMNL2	-0.21	0.076767
MANF	-0.21	0.070574
ATP6V1A	-0.21	0.070159
UGGT1	-0.21	0.069976
TMED9	-0.21	0.067219
MACO1	-0.21	0.0601
PSMA2	-0.22	0.204715
DPM1	-0.22	0.200832
VPS33A	-0.22	0.194383
RABL3	-0.22	0.192158
STIM2	-0.22	0.180971
BNIP1	-0.22	0.176193
TAOK2	-0.22	0.174387
NAPB	-0.22	0.16294
SH2D3A	-0.22	0.160153
CERS4	-0.22	0.159846
PDXDC1	-0.22	0.159593
PITPNA	-0.22	0.158492
GNA11	-0.22	0.158429
TBC1D5	-0.22	0.158064
LBR	-0.22	0.155784
ATL2	-0.22	0.153502
ARFGEF3	-0.22	0.149489
ADPGK	-0.22	0.142209
KCTD5	-0.22	0.141807
VPS37A	-0.22	0.139478
ELP4	-0.22	0.138349
UBE4A	-0.22	0.138146
PYCR3	-0.22	0.130854
PPP3R1	-0.22	0.130566
PSMD14	-0.22	0.120719
FRMD8	-0.22	0.115911
RHPN2	-0.22	0.109505
DNAJC10	-0.22	0.091352
ANXA2	-0.22	0.087434
CYRIB	-0.22	0.081387
VAT1	-0.22	0.081307
HEXA	-0.22	0.066706
PHGDH	-0.22	0.066401
HTATIP2	-0.22	0.066191
G6PD	-0.22	0.065515
POR	-0.22	0.063728
CTNND1	-0.22	0.062763
CTPS1	-0.22	0.061477
ESD	-0.22	0.05165
WDR48	-0.23	0.199919
ITPR2	-0.23	0.192269
TOR1A	-0.23	0.191516
FN3KRP	-0.23	0.190167
PAIP1	-0.23	0.1895
USP9X	-0.23	0.156405
RAPGEF6	-0.23	0.154721
DDAH2	-0.23	0.152987
PIN4	-0.23	0.149644
CEP55	-0.23	0.147833
PSME4	-0.23	0.147655
TOR1AIP2	-0.23	0.145246
MARK3	-0.23	0.13858
BOLA2; BOLA2B	-0.23	0.133744
PGP	-0.23	0.131935
LYSMD1	-0.23	0.130512
ABHD16A	-0.23	0.130013
CAPN1	-0.23	0.12823
BTN3A1	-0.23	0.12549
DHRS11	-0.23	0.123504
GBF1	-0.23	0.122468
UCN3	-0.23	0.122055
NHSL3	-0.23	0.106673
CCDC120	-0.23	0.10207
ZNF135	-0.23	0.100405
RAB3IP	-0.23	0.099011
ATP6V1G1	-0.23	0.091157
NTS	-0.23	0.073744
SEC11C	-0.23	0.066065
DPP7	-0.23	0.05941
RPL13	-0.23	0.057517
MARK2	-0.23	0.048191
TATDN1	-0.24	0.193881
ZNF275	-0.24	0.182683
WDR7	-0.24	0.18095
TACC2	-0.24	0.180441
QTRT2	-0.24	0.166014
H1-0	-0.24	0.159463
SPIRE1	-0.24	0.158625
TMA7	-0.24	0.158051
ARMH3	-0.24	0.152995
NCKAP5L	-0.24	0.152289
CUTA	-0.24	0.150874
RANGAP1	-0.24	0.150747
PITPNB	-0.24	0.148624
PIGT	-0.24	0.146756
LZTFL1	-0.24	0.144888
PI4KA	-0.24	0.144208
ERLIN2	-0.24	0.142408
COMT	-0.24	0.141335
ABCD1	-0.24	0.136018
PI4KB	-0.24	0.135278
PDE4D	-0.24	0.132896
AFAP1	-0.24	0.132815
DPYSL5	-0.24	0.127031
TRIM3	-0.24	0.109194
UBE2R2	-0.24	0.095295
PARK7	-0.24	0.068947
ATP2B1	-0.24	0.051959
SKP1	-0.24	0.047902
TCIM	-0.25	0.176276
NIF3L1	-0.25	0.162559
TANK	-0.25	0.156395
SCYL1	-0.25	0.153004
DCTPP1	-0.25	0.147076
ANXA3	-0.25	0.143441
PDCD6	-0.25	0.142287
HOXB4	-0.25	0.142045
PON3	-0.25	0.141182
LMAN2	-0.25	0.141045
VCL	-0.25	0.140245
GPAA1	-0.25	0.132351
DES	-0.25	0.132113
STBD1	-0.25	0.123979
PSMB7	-0.25	0.113415
C6orf89	-0.25	0.109625
OXR1	-0.25	0.107735
ERO1A	-0.25	0.106182
DHRS7	-0.25	0.087655
ANXA7	-0.25	0.057853
PFDN1	-0.25	0.056663
STIM1	-0.25	0.052653
PLEC	-0.25	0.048121
DNAJC3	-0.25	0.04635
PAICS	-0.25	0.045841
TUBG1	-0.26	0.165099
CEND1	-0.26	0.163641
ADSL	-0.26	0.163177
RABEP2	-0.26	0.157428
TMUB1	-0.26	0.155634
[truncated: 3,483 more rows]
