# Supplementary material for: Targeting the ferritinophagy-lysosome axis as a therapeutic vulnerability in gastroenteropancreatic neuroendocrine tumors
Source: Cell Rep Med. 2026 Mar 24;7(4):102695. doi: 10.1016/j.xcrm.2026.102695 (PMC13130658; doi:10.1016/j.xcrm.2026.102695)
Supplement: Table S4. Antibody information, qPCR primer sequences, and sgRNA sequences — Related to STAR Methods. [file mmc5.xlsx]

## Sheet: Summary
Table S4. Antibody information, qPCR primer sequences, and sgRNA sequences, related to STAR Methods.
	A.) qPCR primer sequences, related to STAR Methods.
	B.) Antibody information, related to STAR Methods.
	C.) Reagent information, related to STAR Methods.

## Sheet: Table S4A
Table S4A. qPCR primer sequences, related to STAR Methods.
Primer	Sequence	Application	Species	Source
SREBF1_Forward	CGGAACCATCTTGGCAACAGT	qPCR	human	This paper
SREBF1_Reverse	CGCTTCTCAATGGCGTTGT	qPCR	human	This paper
HMGCS1_Forward	CATTAGACCGCTGCTATTCTGTC	qPCR	human	This paper
HMGCS1_Reverse	TTCAGCAACATCCGAGCTAGA	qPCR	human	This paper
LSS_Forward	GCACTGGACGGGTGATTATGG	qPCR	human	This paper
LSS_Reverse	TCTCTTCTCTGTATCCGGCTG	qPCR	human	This paper
SCD1_Forward	GCCCCTCTACTTGGAAGACGA	qPCR	human	This paper
SCD1_Reverse	AAGTGATCCCATACAGGGCTC	qPCR	human	This paper
FASN_Forward	TTCTACGGCTCCACGCTCTTCC	qPCR	human	This paper
FASN_Reverse	GAAGAGTCTTCGTCAGCCAGGA	qPCR	human	This paper
ACACA_Forward	ATGTCTGGCTTGCACCTAGTA	qPCR	human	This paper
ACACA_Reverse	CCCCAAAGCGAGTAACAAATTCT	qPCR	human	This paper
PIKFYVE_Forward	CTGAGTGATGCTGTGTGGTCAAC	qPCR	human	Cheng et al21
PIKFYVE_Reverse	CAAGGACTGACACAGGCACTAG	qPCR	human	Cheng et al21
FTH1_Forward	CCCCCATTTGTGTGACTTCAT	qPCR	human	This paper
FTH1_Reverse	GCCCGAGGCTTAGCTTTCATT	qPCR	human	This paper
NCOA4_Forward	GAGGTGTAGTGATGCACGGAG	qPCR	human	This paper
NCOA4_Reverse	GACGGCTTATGCAACTGTGAA	qPCR	human	This paper
TFRC_Forward	ACCATTGTCATATACCCGGTTCA	qPCR	human	This paper
TFRC_Reverse	CAATAGCCCAAGTAGCCAATCAT	qPCR	human	This paper
FTL_Forward	CAGCCTGGTCAATTTGTACCT	qPCR	human	This paper
FTL_Reverse	GCCAATTCGCGGAAGAAGTG	qPCR	human	This paper
SLC40A1_Forward	CTACTTGGGGAGATCGGATGT	qPCR	human	This paper
SLC40A1_Reverse	CTGGGCCACTTTAAGTCTAGC	qPCR	human	This paper
IREB2_Forward	TCGATGTATCTAAACTTGGCACC	qPCR	human	This paper
IREB2_Reverse	GCCATCACAATTTCGTACAGCAG	qPCR	human	This paper
CXCL10_Forward	GGTGAGAAGAGATGTCTGAATCC	qPCR	human	Qiao et al18
CXCL10_Reverse	GTCCATCCTTGGAAGCACTGCA	qPCR	human	Qiao et al18
ACTB_Forward	GGCATCCTCACCCTGAAGTA	qPCR	human	This paper
ACTB_Reverse	AGGTGTGGTGCCAGATTTTC	qPCR	human	This paper
Cxcl10_Forward	CGTCATTTTCTGCCTCATCC	qPCR	mouse	Bao et al20
Cxcl10_Reverse	CCTATGGCCCTCATTCTCAC	qPCR	mouse	Bao et al20
Actb_Forward	GGCCAACCGTGAAAAGATGA	qPCR	mouse	This paper
Actb_Reverse	TACGACCAGAGGCATACAGG	qPCR	mouse	This paper

## Sheet: Table S4B
Table S4B. Antibody information, related to STAR Methods.
Antibody	Company	Catalog Number	Application
Human PIKFyve Antibody	R&D Systems	Cat# AF7885; RRID: AB_3644519	WB
PIKFYVE Polyclonal Antibody	Thermo Fisher Scientific	Cat# PA5-13977; RRID: AB_10986228	IHC
SQSTM1/p62 Rabbit mAb	Abclonal	Cat# A19700; RRID: AB_2862742	WB
LC3A/B (D3U4C) Rabbit mAb	Cell Signaling Technology	Cat# 12741S; RRID: AB_2617131	WB
LAMP1 (D2D11) Rabbit mAb	Cell Signaling Technology	Cat# 9091S; RRID: AB_2687579	IF
LAMP1 (C54H11) Rabbit mAb	Cell Signaling Technology	Cat# 3243S; RRID: AB_2134478	WB
Anti-Fatty Acid Synthase antibody	Abcam	Cat# ab22759; RRID: AB_732316	WB
Anti-SREBP1 antibody	Abcam	Cat# ab28481; RRID: AB_778069	WB
Anti-SCD1 antibody	Abcam	Cat# ab19862; RRID: AB_445179	WB
Vinculin (E1E9V) Rabbit mAb (HRP Conjugate)	Cell Signaling Technology	Cat# 18799; RRID: AB_2714181	WB
mTOR Antibody	Cell Signaling Technology	Cat# 2972; RRID: AB_330978	WB
Phospho-mTOR (Ser2481) Antibody	Cell Signaling Technology	Cat# 2974; RRID: AB_2262884	WB
p70 S6 Kinase (E8K6T) Rabbit mAb	Cell Signaling Technology	Cat# 34475; RRID: AB_2943679	WB
Phospho-p70 S6 Kinase (Thr389) (108D2) Rabbit mAb	Cell Signaling Technology	Cat# 9234; RRID: AB_2269803	WB
GAPDH (14C10) Rabbit mAb (HRP Conjugate)	Cell Signaling Technology	Cat# 3683; RRID:AB_1642205	WB
Anti-Ferritin Light Chain antibody	Abcam	Cat# ab69090; RRID: AB_1523609	WB
FTH1 Antibody	Cell Signaling Technology	Cat# 3998, RRID: AB_1903974	WB
Transferrin Receptor/CD71 (D7G9X) Rabbit mAb	Cell Signaling Technology	Cat# 13113; RRID: AB_2715594	WB
β-Actin (13E5) Rabbit mAb (HRP Conjugate)	Cell Signaling Technology	Cat# 5125; RRID: AB_1903890	WB
NPC1 (E7S4N) Rabbit mAb	Cell Signaling Technology	Cat# 33422; RRID: AB_3697652	WB
OPA1 (D6U6N) Rabbit mAb	Cell Signaling Technology	Cat# 80471; RRID: AB_2734117	WB
Calreticulin (D3E6) Rabbit mAb	Cell Signaling Technology	Cat# 12238; RRID: AB_2688013	WB
RCAS1 (D2B6N) Rabbit mAb	Cell Signaling Technology	Cat# 12290; RRID: AB_2736985	WB
PEX5 (D7V4D) Rabbit mAb	Cell Signaling Technology	Cat# 83020; RRID: AB_2800006	WB
Anti-SDHB antibody	Abcam	Cat# ab14714; RRID: AB_301432	WB
Cleaved PARP (Asp214) (D6X6X) Rabbit mAb	Cell Signaling Technology	Cat# 94885; RRID: AB_2800237	WB
Tristetraprolin (D1I3T) Rabbit mAb	Cell Signaling Technology	Cat# 71632; RRID: AB_2799806	WB
NCOA4 Polyclonal Antibody	Thermo Fisher Scientific	Cat# PA5-96398; RRID: AB_2808200	WB
NCOA4 Monoclonal Antibody	Thermo Fisher Scientific	Cat# MA5-56424; RRID: AB_3679479	WB
GPX4 Recombinant Rabbit Monoclonal Antibody	Fisher Scientific	Cat# MA5-32827; RRID: AB_2810103	WB
4-Hydroxynonenal Antibody	R&D Systems	Cat# MAB3249; RRID: AB_664165	WB
Synaptophysin (D8F6H) Rabbit mAb	Cell Signaling Technology	Cat# 36406; RRID: AB_2799098	WB
Synaptophysin Antibody	Ventana	Cat# 760-4595; RRID: AB_2857955	IHC
PE anti-human HLA-A,B,C Antibody	BioLegend	Cat# 311406; RRID: AB_314875	Flow cytometry
PE Mouse Anti-Mouse H-2K[d]	BD Biosciences	Cat# 562004; RRID: AB_10896488	Flow cytometry
PE Mouse Anti-Mouse H-2D[d]	BD Biosciences	Cat# 553580; RRID: AB_394938	Flow cytometry
Irp2 (D6E6W) Rabbit mAb	Cell Signaling Technology	Cat# 37135S; RRID: AB_2799110	WB

## Sheet: Table S4C
Table S4C. Reagent information, related to STAR Methods.
Reagent	Company	Catalog Number
ON-TARGETplus Human PIKFYVE siRNA SMARTPool	HorizonDiscovery	L-005058-00-0005
ON-TARGETplus Human PTK2 siRNA SMARTPool	HorizonDiscovery	L-003164-00-0005
ON-TARGETplus Human PIK3C3 siRNA SMARTPool	HorizonDiscovery	L-005250-00-0005
ON-TARGETplus Human ILK siRNA SMARTPool	HorizonDiscovery	L-004499-00-0005
ON-TARGETplus Human MTOR siRNA SMARTPool	HorizonDiscovery	L-003008-00-0005
Filipin complex	Sigma-Aldrich	F9765
FAS	Sigma-Aldrich	215406
FAC	Sigma-Aldrich	F5879
Deferoxamine (DFO)	Sigma-Aldrich	D9533
SAR405	Selleck Chemicals	S7682
Everolimus	Selleck Chemicals	S1120
Torin-1	Selleck Chemicals	S2827
TVB-2640	Selleck Chemicals	S9714
Bafilomycin A1	Selleck Chemicals	S1413
Z-VAD-FMK	Selleck Chemicals	S7023
CAY10566	MedChemExpress	HY-15823
Apilimod	MedChemExpress	HY-14644
U18666A	MedChemExpress	HY-107433
Ferrostatin-1	MedChemExpress	HY-100579
D-luciferin Potassium salt	Regis Technologies Inc	1-360222-200
Anti-HA Magnetic Beads	Thermo Fisher Scientific	88837
FerroOrange	Dojindo	F374-12
Zombie NIR™ Fixable Viability Kit	BioLegend	423106
